# Supplementary material for: Emergence of the Ug99 lineage of the wheat stem rust pathogen through somatic hybridisation
Source: Nat Commun. 2019 Nov 7;10:5068. doi: 10.1038/s41467-019-12927-7 (PMC6838127; doi:10.1038/s41467-019-12927-7)
Supplement: Supplementary file 4 — Supplementary Data 1 [file 41467_2019_12927_MOESM4_ESM.xlsx]

## Sheet: Ug99
Supplementary Data 1. Virulence reactions and pathotype assignments of Pgt islates in the Ug99 lineage.
Pgt Isolate	Sr gene	Line	Expected low IT	IT	Reaction	Code
Ug99 TTKSK	5	ISr5-Ra	0, 0;	3+	H	T
	21	Cns_T_mono-deriv	1, 2-	3-	H
	9e	Vernstein	;1+	3+	H
	7b (*)	ISr7b-Ra	2	4	H
	11	ISr11-Ra	;2-, 2+3-	3+	H	T
	6	ISr6-Ra	0;	4	H
	8a	ISr8a-Ra	2	3+	H
	9g (*)	Acme	2-	3+	H
	36	W2691SrTt-1	0, 0;, X	0;	L	K
	9b	W2691Sr9b	22+	3+	H
	30	Festiguay	2	33-	H
	17	Renown	0, ;1	3+	H
	9a (**)	ISr9a-Ra	2-, 23	4	H	S
	9d (**)	ISr9d-Ra	;2-	3+	H
	10 (**)	W2691Sr10	;1+	4	H
	Tmp (**)	CnsSrTmp	2-	2	L
	24	LCSr24Ag	2	1	L	K
	31	Sr31/6*LMPG	;1+	4	H
	38	Trident	0;	3+	H
	McN	McNair 701	;1	4	H
UVPgt55 TTKSF	5	ISr5-Ra	0, 0;	3+	H	T
	21	Cns_T_mono-deriv	1, 2-	3=	H
	9e	Vernstein	;1+	3+	H
	7b	ISr7b-Ra	2	4	H
	11	ISr11-Ra	;2-, 2+3-	3+	H	T
	6	ISr6-Ra	0;	4	H
	8a	ISr8a-Ra	2	3+	H
	9g	Acme	2-	4	H
	36	W2691SrTt-1	0, 0;, X	0;	L	K
	9b	W2691Sr9b	22+	3+	H
	30	Festiguay	2	33-	H
	17	Renown	0, ;1	3+	H
	9a	ISr9a-Ra	2-, 23	4	H	S
	9d	ISr9d-Ra	;2-	3+	H
	10	W2691Sr10	;1+	4	H
	Tmp	CnsSrTmp	2-	2	L
	24	LCSr24Ag	2	1	L	F
	31	Sr31/6*LMPG	;1+	1	L
	38	Trident	0;	3+	H
	McNair	McNair 701	;1	4	H
UVPgt59 TTKSP	5	ISr5-Ra	0, 0;	3+	H	T
	21	Cns_T_mono-deriv	1, 2-	3-	H
	9e	Vernstein	;1+	3+	H
	7b	ISr7b-Ra	2	4	H
	11	ISr11-Ra	;2-, 2+3-	3+	H	T
	6	ISr6-Ra	0;	4	H
	8a	ISr8a-Ra	2	3+	H
	9g	Acme	2-	4	H
	36	W2691SrTt-1	0, 0;, X	0;	L	K
	9b	W2691Sr9b	22+	3+	H
	30	Festiguay	2	33-	H
	17	Renown	0, ;1	3+	H
	9a	ISr9a-Ra	2-, 23	4	H	S
	9d	ISr9d-Ra	;2-	3+	H
	10	W2691Sr10	;1+	4	H
	Tmp	CnsSrTmp	2-	2	L
	24	LCSr24Ag	2	3=	H	P
	31	Sr31/6*LMPG	;1+	1	L
	38	Trident	0;	3+	H
	McNair	McNair 701	;1	4	H
UVPgt60 PTKST	5	ISr5-Ra	0, 0;	4	H	P
	21	Cns_T_mono-deriv	1, 2-	2++	L
	9e	Vernstein	;1+	4	H
	7b	ISr7b-Ra	2	4	H
	11	ISr11-Ra	;2-, 2+3-	4	H	T
	6	ISr6-Ra	0;	4	H
	8a	ISr8a-Ra	2	4	H
	9g	Acme	2-	4	H
	36	W2691SrTt-1	0, 0;, X (LIF)	0;	L	K
	9b	W2691Sr9b	22+	4	H
	30	Festiguay	2	4	H
	17	Renown	0, ;1	4	H
	9a	ISr9a-Ra	2-, 23	4	H	S
	9d	ISr9d-Ra	;2-	4	H
	10	W2691Sr10	;1+	4	H
	Tmp	CnsSrTmp	2-	22+	L
	24	LCSr24Ag	2	3=	H	T
	31	Sr31/6*LMPG	;1+	4	H
	38	Trident	0;	3++	H
	McNair	McNair 701	;1	4	H
UVPgt61 TTKSF (virulent on Sr9h)	5	ISr5-Ra	0, 0;	3+	H	T
	21	Cns_T_mono-deriv	1, 2-	3=	H
	9e	Vernstein	;1+	3+	H
	7b	ISr7b-Ra	2	4	H
	11	ISr11-Ra	;2-, 2+3-	4	H	T
	6	ISr6-Ra	0;	4	H
	8a	ISr8a-Ra	2	4	H
	9g	Acme	2-	4	H
	36	W2691SrTt-1	0, 0;, X	0;	L	K
	9b	W2691Sr9b	22+	3+	H
	30	Festiguay	2	33-	H
	17	Renown	0, ;1	3+	H
	9a	ISr9a-Ra	2-, 23	4	H	S
	9d	ISr9d-Ra	;2-	3++	H
	10	W2691Sr10	;1+	4	H
	Tmp	CnsSrTmp	2-	2	L
	24	LCSr24Ag	2	1	L	F
	31	Sr31/6*LMPG	;1+	1	L
	38	Trident	0;	3+	H
	McNair	McNair 701	;1	4	H
* = Pgt21-0 is virulent in these genes (Upadhyaya et a. 2015)
** = no data reported for Pgt21-0
