# Supplementary material for: Emergence of the Ug99 lineage of the wheat stem rust pathogen through somatic hybridisation
Source: Nat Commun. 2019 Nov 7;10:5068. doi: 10.1038/s41467-019-12927-7 (PMC6838127; doi:10.1038/s41467-019-12927-7)
Supplement: Supplementary file 5 — Supplementary Data 2 [file 41467_2019_12927_MOESM5_ESM.xlsx]

## Sheet: Ug99 Bin Assignment
Supplementary data 2. Gene synteny output
Contig 1	Contig 1 size	Contig 2	Contig 2 size	number of shared genes	bin_assignment for matching contig pairs
tig00001935	4391699	tig00002048	1286230	312	Bin01
tig00001935	4391699	tig00001941	820299	163	Bin01
tig00001935	4391699	tig00002155	1458432	137	Bin01
tig00001935	4391699	tig00000169	490269	75	Bin01
tig00001935	4391699	tig00001935	4391699	51	Bin01
tig00001935	4391699	tig00001997	1471993	37	Bin01
tig00001935	4391699	tig00002089	2356930	18
tig00001935	4391699	tig00002047	61136	16	Bin01
tig00001935	4391699	tig00000139	47435	11	Bin01
tig00001935	4391699	tig00002160	2383431	5
tig00001935	4391699	tig00001957	2616556	5
tig00000185	2918762	tig00001955	1613940	216	Bin02
tig00000185	2918762	tig00002080	2780052	161
tig00000185	2918762	tig00002079	1258672	132	Bin02
tig00000185	2918762	tig00001953	256567	27	Bin02
tig00000185	2918762	tig00000185	2918762	23	Bin02
tig00000185	2918762	tig00001954	44952	7	Bin02
tig00000185	2918762	tig00000215	877179	7
tig00000185	2918762	tig00002194	835242	6
tig00002160	2383431	tig00000158	1332957	241	Bin03
tig00002160	2383431	tig00000343	652172	143	Bin03
tig00002160	2383431	tig00000361	126327	44	Bin03
tig00002160	2383431	tig00000213	132841	36	Bin03
tig00002160	2383431	tig00002160	2383431	33	Bin03
tig00002160	2383431	tig00000369	103325	16	Bin03
tig00002160	2383431	tig00002134	968001	7
tig00002160	2383431	tig00002138	696033	6
tig00002160	2383431	tig00001935	4391699	5
tig00001957	2616556	tig00000053	2255390	292	Bin04
tig00001957	2616556	tig00002030	1329065	70	Bin04
tig00001957	2616556	tig00001957	2616556	45	Bin04
tig00001957	2616556	tig00000033	181488	30	Bin04
tig00001957	2616556	tig00000079	226689	22	Bin04
tig00001957	2616556	tig00001990	319236	14	Bin04
tig00001957	2616556	tig00002222	1380910	6
tig00001957	2616556	tig00001935	4391699	5
tig00001957	2616556	tig00002112	712407	5
tig00001957	2616556	tig00001944	1140035	5
tig00001957	2616556	tig00001939	2755940	5
tig00001957	2616556	tig00002232	1002316	5
tig00001981	3019403	tig00000020	2437852	436	Bin05
tig00001981	3019403	tig00001981	3019403	35	Bin05
tig00001981	3019403	tig00001987	89284	18	Bin05
tig00001981	3019403	tig00002053	671505	7
tig00001981	3019403	tig00002089	2356930	6
tig00001981	3019403	tig00001988	33046	5	Bin05
tig00002080	2780052	tig00016881	2063525	195	Bin02
tig00002080	2780052	tig00000185	2918762	161
tig00002080	2780052	tig00000136	444519	66	Bin02
tig00002080	2780052	tig00002080	2780052	36	Bin02
tig00002080	2780052	tig00002218	248999	27	Bin02
tig00002080	2780052	tig00000224	265075	23
tig00002080	2780052	tig00002216	76991	8	Bin02
tig00000020	2437852	tig00001981	3019403	436
tig00000020	2437852	tig00000020	2437852	45
tig00000053	2255390	tig00001957	2616556	292
tig00000053	2255390	tig00001959	804699	146	Bin04
tig00000053	2255390	tig00000053	2255390	29
tig00000053	2255390	tig00002229	876512	6
tig00000053	2255390	tig00002156	2128140	5
tig00001939	2755940	tig00001944	1140035	189	Bin06
tig00001939	2755940	tig00001942	660199	85	Bin06
tig00001939	2755940	tig00001965	259701	75	Bin06
tig00001939	2755940	tig00001962	1518673	54	Bin06
tig00001939	2755940	tig00001967	491926	22	Bin06
tig00001939	2755940	tig00001939	2755940	19	Bin06
tig00001939	2755940	tig00001957	2616556	5
tig00002089	2356930	tig00000176	1157591	176	Bin07
tig00002089	2356930	tig00000064	530835	87	Bin07
tig00002089	2356930	tig00016883	288056	57	Bin07
tig00002089	2356930	tig00002045	192224	26	Bin07
tig00002089	2356930	tig00002089	2356930	24	Bin07
tig00002089	2356930	tig00001935	4391699	18
tig00002089	2356930	tig00000336	725189	7
tig00002089	2356930	tig00016868	1807454	6
tig00002089	2356930	tig00001981	3019403	6
tig00000044	1978284	tig00002019	915848	156	Bin08
tig00000044	1978284	tig00002023	644576	113	Bin08
tig00000044	1978284	tig00002021	460745	87	Bin08
tig00000044	1978284	tig00000044	1978284	23	Bin08
tig00000044	1978284	tig00001955	1613940	5
tig00000092	2359347	tig00000096	580286	94	Bin09
tig00000092	2359347	tig00001951	506432	83	Bin09
tig00000092	2359347	tig00002111	438102	60	Bin09
tig00000092	2359347	tig00000319	292281	57	Bin09
tig00000092	2359347	tig00002109	182268	38	Bin09
tig00000092	2359347	tig00002110	62333	18	Bin09
tig00000092	2359347	tig00000092	2359347	9	Bin09
tig00000092	2359347	tig00000101	285388	8
tig00000092	2359347	tig00002108	61350	7	Bin09
tig00000092	2359347	tig00000109	38674	5	Bin09
tig00002150	2101519	tig00000024	1669889	186	Bin10
tig00002150	2101519	tig00002134	968001	157	Bin10
tig00002150	2101519	tig00002150	2101519	39	Bin10
tig00002150	2101519	tig00001994	976701	5
tig00002156	2128140	tig00000118	1637937	183	Bin11
tig00002156	2128140	tig00002102	919395	134	Bin11
tig00002156	2128140	tig00002156	2128140	30	Bin11
tig00002156	2128140	tig00002101	32793	6	Bin11
tig00002156	2128140	tig00002104	65647	6	Bin11
tig00002156	2128140	tig00000053	2255390	5
tig00002156	2128140	tig00002043	572615	5
tig00016868	1807454	tig00000029	1545702	285	Bin12
tig00016868	1807454	tig00000038	100553	35	Bin12
tig00016868	1807454	tig00016868	1807454	19	Bin12
tig00016868	1807454	tig00002089	2356930	6
tig00016881	2063525	tig00002080	2780052	195
tig00016881	2063525	tig00000227	185942	50	Bin02
tig00016881	2063525	tig00000352	259128	43	Bin02
tig00016881	2063525	tig00016881	2063525	39
tig00016881	2063525	tig00001992	1222552	5
tig00001992	1222552	tig00000041	1231138	291	Bin13
tig00001992	1222552	tig00001992	1222552	26	Bin13
tig00001992	1222552	tig00001993	35583	7	Bin13
tig00001992	1222552	tig00001991	42096	5	Bin13
tig00001992	1222552	tig00002125	1111507	5
tig00001992	1222552	tig00016881	2063525	5
tig00002048	1286230	tig00001935	4391699	312
tig00002048	1286230	tig00002048	1286230	17
tig00002048	1286230	tig00000049	386674	5
tig00000041	1231138	tig00001992	1222552	291
tig00000041	1231138	tig00000041	1231138	12
tig00002051	1702058	tig00000106	610777	132	Bin14
tig00002051	1702058	tig00002204	607477	82	Bin14
tig00002051	1702058	tig00002116	249707	59	Bin14
tig00002051	1702058	tig00002051	1702058	19	Bin14
tig00002051	1702058	tig00002114	86362	15	Bin14
tig00001962	1518673	tig00001970	647482	123	Bin06
tig00001962	1518673	tig00001939	2755940	54
tig00001962	1518673	tig00002151	193842	27	Bin06
tig00001962	1518673	tig00002172	240896	25	Bin06
tig00001962	1518673	tig00001962	1518673	23
tig00001962	1518673	tig00000143	208000	21	Bin06
tig00001962	1518673	tig00002153	114122	12	Bin06
tig00001962	1518673	tig00000346	64966	6	Bin06
tig00000029	1545702	tig00016868	1807454	285
tig00000029	1545702	tig00000029	1545702	7
tig00002191	1336942	tig00002219	1050693	236	Bin15
tig00002191	1336942	tig00002131	789588	31	Bin15
tig00002191	1336942	tig00002191	1336942	10	Bin15
tig00000024	1669889	tig00002150	2101519	186
tig00000024	1669889	tig00002035	966793	86	Bin10
tig00000024	1669889	tig00000024	1669889	8
tig00016877	1536439	tig00000246	812307	192	Bin16
tig00016877	1536439	tig00002208	600021	41	Bin16
tig00016877	1536439	tig00016877	1536439	16	Bin16
tig00016877	1536439	tig00000232	93477	10	Bin16
tig00016877	1536439	tig00002206	75966	9	Bin16
tig00016877	1536439	tig00002107	622594	7
tig00002079	1258672	tig00000185	2918762	132
tig00002079	1258672	tig00000150	373442	72	Bin02
tig00002079	1258672	tig00016850	107724	18	Bin02
tig00002079	1258672	tig00002079	1258672	17
tig00002079	1258672	tig00016848	79975	13	Bin02
tig00001955	1613940	tig00000185	2918762	216
tig00001955	1613940	tig00001955	1613940	27
tig00001955	1613940	tig00002038	783195	6
tig00001955	1613940	tig00000044	1978284	5
tig00002165	1834535	tig00002069	848820	166	Bin17
tig00002165	1834535	tig00002238	495687	49	Bin17
tig00002165	1834535	tig00002043	572615	25	Bin17
tig00002165	1834535	tig00002165	1834535	15	Bin17
tig00002001	1343206	tig00000199	1228588	209	Bin18
tig00002001	1343206	tig00002182	335062	23	Bin18
tig00002001	1343206	tig00002001	1343206	16	Bin18
tig00002001	1343206	tig00002184	115919	11	Bin18
tig00002219	1050693	tig00002191	1336942	236
tig00002219	1050693	tig00002219	1050693	15
tig00000111	1104345	tig00001949	1270193	226	Bin19
tig00000111	1104345	tig00000111	1104345	9	Bin19
tig00000111	1104345	tig00001950	51371	8	Bin19
tig00002229	876512	tig00000336	725189	186	Bin20
tig00002229	876512	tig00002229	876512	26	Bin20
tig00002229	876512	tig00000295	99472	24	Bin20
tig00002229	876512	tig00000053	2255390	6
tig00002229	876512	tig00002125	1111507	5
tig00000199	1228588	tig00002001	1343206	209
tig00000199	1228588	tig00000199	1228588	20
tig00001949	1270193	tig00000111	1104345	226
tig00001949	1270193	tig00001949	1270193	10
tig00000158	1332957	tig00002160	2383431	241
tig00000158	1332957	tig00000158	1332957	7
tig00002030	1329065	tig00002036	489158	108	Bin04
tig00002030	1329065	tig00001957	2616556	70
tig00002030	1329065	tig00000051	84356	20	Bin04
tig00002030	1329065	tig00002038	783195	19	Bin04
tig00002030	1329065	tig00002030	1329065	10
tig00002124	1844510	tig00000188	1015983	146	Bin21
tig00002124	1844510	tig00000191	336395	32	Bin21
tig00002124	1844510	tig00000257	308361	23	Bin21
tig00002124	1844510	tig00002124	1844510	16	Bin21
tig00002124	1844510	tig00002107	622594	8
tig00002035	966793	tig00000024	1669889	86
tig00002035	966793	tig00001937	355008	63	Bin10
tig00002035	966793	tig00000181	248352	53	Bin10
tig00002035	966793	tig00002035	966793	24
tig00002222	1380910	tig00002215	1469932	138	Bin22
tig00002222	1380910	tig00002213	293227	66	Bin22
tig00002222	1380910	tig00002222	1380910	19	Bin22
tig00002222	1380910	tig00001957	2616556	6
tig00001944	1140035	tig00001939	2755940	189
tig00001944	1140035	tig00001944	1140035	22
tig00001944	1140035	tig00000336	725189	6
tig00001944	1140035	tig00001957	2616556	5
tig00002215	1469932	tig00002222	1380910	138
tig00002215	1469932	tig00002224	141612	39	Bin22
tig00002215	1469932	tig00002168	387595	25	Bin22
tig00002215	1469932	tig00002215	1469932	15
tig00002215	1469932	tig00002036	489158	6
tig00002125	1111507	tig00002147	1162189	200	Bin23
tig00002125	1111507	tig00002125	1111507	11	Bin23
tig00002125	1111507	tig00002229	876512	5
tig00002125	1111507	tig00001992	1222552	5
tig00000336	725189	tig00002229	876512	186
tig00000336	725189	tig00000336	725189	19
tig00000336	725189	tig00002089	2356930	7
tig00000336	725189	tig00001944	1140035	6
tig00000269	1074962	tig00002062	867285	160	Bin24
tig00000269	1074962	tig00002064	173290	28	Bin24
tig00000269	1074962	tig00000269	1074962	20	Bin24
tig00000269	1074962	tig00002065	47430	5
tig00000246	812307	tig00016877	1536439	192
tig00000246	812307	tig00000246	812307	14
tig00000118	1637937	tig00002156	2128140	183
tig00000118	1637937	tig00000118	1637937	14
tig00000215	877179	tig00002240	822469	168	Bin17
tig00000215	877179	tig00002238	495687	21
tig00000215	877179	tig00000215	877179	13
tig00000215	877179	tig00000185	2918762	7
tig00002147	1162189	tig00002125	1111507	200
tig00002147	1162189	tig00002147	1162189	9
tig00002155	1458432	tig00001935	4391699	137
tig00002155	1458432	tig00001972	452097	46	Bin01
tig00002155	1458432	tig00002155	1458432	9
tig00002155	1458432	tig00000337	110215	6
tig00002087	1050591	tig00000304	785301	139	Bin25
tig00002087	1050591	tig00000069	212261	21	Bin25
tig00002087	1050591	tig00002256	130046	15	Bin25
tig00002087	1050591	tig00002087	1050591	10	Bin25
tig00002087	1050591	tig00002242	462715	7
tig00000176	1157591	tig00002089	2356930	176
tig00000176	1157591	tig00000176	1157591	15
tig00002240	822469	tig00000215	877179	168
tig00002240	822469	tig00002240	822469	11
tig00001994	976701	tig00002016	371971	67	Bin26
tig00001994	976701	tig00002253	399544	59	Bin26
tig00001994	976701	tig00016853	314549	58	Bin26
tig00001994	976701	tig00001994	976701	6	Bin26
tig00001994	976701	tig00002150	2101519	5
tig00000271	891495	tig00002251	495054	84
tig00000271	891495	tig00002249	395479	80	Bin02
tig00000271	891495	tig00000271	891495	17
tig00001941	820299	tig00001935	4391699	163
tig00001941	820299	tig00001941	820299	21
tig00002134	968001	tig00002150	2101519	157
tig00002134	968001	tig00000115	96517	11	Bin10
tig00002134	968001	tig00002160	2383431	7
tig00002134	968001	tig00002134	968001	7
tig00002075	779035	tig00000127	513256	93	Bin27
tig00002075	779035	tig00000152	530467	60	Bin27
tig00002075	779035	tig00000126	61217	10	Bin27
tig00002075	779035	tig00002075	779035	10	Bin27
tig00002075	779035	tig00002119	45950	6	Bin27
tig00002057	884454	tig00000099	350353	58	Bin28
tig00002057	884454	tig00002242	462715	54	Bin28
tig00002057	884454	tig00002244	156828	42	Bin28
tig00002057	884454	tig00002057	884454	20	Bin28
tig00002232	1002316	tig00000280	587338	97	Bin29
tig00002232	1002316	tig00000267	417267	74	Bin29
tig00002232	1002316	tig00002232	1002316	8	Bin29
tig00002232	1002316	tig00001957	2616556	5
tig00002069	848820	tig00002165	1834535	166
tig00002069	848820	tig00002069	848820	7
tig00002038	783195	tig00002028	653059	110	Bin04
tig00002038	783195	tig00002030	1329065	19
tig00002038	783195	tig00002038	783195	17
tig00002038	783195	tig00002019	915848	9
tig00002038	783195	tig00001955	1613940	6
tig00002038	783195	tig00002131	789588	5
tig00002019	915848	tig00000044	1978284	156
tig00002019	915848	tig00002038	783195	9
tig00002019	915848	tig00002019	915848	7
tig00001997	1471993	tig00002180	427192	74	Bin01
tig00001997	1471993	tig00002120	546604	38	Bin01
tig00001997	1471993	tig00001935	4391699	37
tig00001997	1471993	tig00002122	629554	16	Bin01
tig00002186	1146607	tig00002194	835242	152	Bin30
tig00002186	1146607	tig00002186	1146607	12	Bin30
tig00002059	709984	tig00000349	520076	103	Bin31
tig00002059	709984	tig00000175	249846	65	Bin31
tig00002059	709984	tig00002059	709984	6	Bin31
tig00001959	804699	tig00000053	2255390	146
tig00001959	804699	tig00001959	804699	17
tig00002062	867285	tig00000269	1074962	160
tig00002062	867285	tig00002062	867285	5
tig00002136	727415	tig00000117	391420	80	Bin32
tig00002136	727415	tig00002173	254274	61	Bin32
tig00002136	727415	tig00000304	785301	8
tig00002136	727415	tig00002136	727415	5	Bin32
tig00002194	835242	tig00002186	1146607	152
tig00002194	835242	tig00000185	2918762	6
tig00002194	835242	tig00002194	835242	5
tig00000152	530467	tig00002077	274667	66	Bin27
tig00000152	530467	tig00002075	779035	60
tig00000152	530467	tig00000152	530467	19
tig00000152	530467	tig00002053	671505	10
tig00000304	785301	tig00002087	1050591	139
tig00000304	785301	tig00000304	785301	10
tig00000304	785301	tig00002136	727415	8
tig00002091	924716	tig00000298	247813	73	Bin17
tig00002091	924716	tig00002043	572615	47
tig00002091	924716	tig00000085	83243	23	Bin17
tig00002091	924716	tig00002091	924716	11
tig00002025	853255	tig00000049	386674	74	Bin33
tig00002025	853255	tig00000047	367272	71	Bin33
tig00002025	853255	tig00000048	36156	7	Bin33
tig00000188	1015983	tig00002124	1844510	146
tig00002096	841234	tig00000137	477088	85	Bin34
tig00002096	841234	tig00000134	312055	61	Bin34
tig00002084	859363	tig00000217	451496	68	Bin35
tig00002084	859363	tig00000224	265075	61	Bin35
tig00002084	859363	tig00002084	859363	14	Bin35
tig00002102	919395	tig00002156	2128140	134
tig00002102	919395	tig00002102	919395	7
tig00001970	647482	tig00001962	1518673	123
tig00001970	647482	tig00000346	647482	10
tig00001970	647482	tig00000014	388410	6
tig00002112	712407	tig00002053	671505	112	Bin36
tig00002112	712407	tig00002054	44894	5	Bin36
tig00002112	712407	tig00002112	712407	5	Bin36
tig00002112	712407	tig00001957	2616556	5
tig00000343	652172	tig00002160	2383431	143
tig00002053	671505	tig00002112	712407	112
tig00002053	671505	tig00000152	530467	10
tig00002053	671505	tig00001981	3019403	7
tig00002131	789588	tig00000168	450838	86	Bin15
tig00002131	789588	tig00002191	1336942	31
tig00002131	789588	tig00002131	789588	8
tig00002131	789588	tig00002038	783195	5
tig00002028	653059	tig00002038	783195	110
tig00002028	653059	tig00002039	61465	15
tig00002028	653059	tig00002028	653059	6
tig00002028	653059	tig00002040	44333	6
tig00000230	620521	tig00002010	423666	84	Bin37
tig00000230	620521	tig00002012	148633	26	Bin37
tig00000230	620521	tig00000230	620521	10	Bin37
tig00000230	620521	tig00002009	67090	7	Bin37
tig00002227	726286	tig00000293	455824	99	Bin38
tig00002227	726286	tig00002227	726286	16	Bin38
tig00002227	726286	tig00001990	319236	5
tig00002023	644576	tig00000044	1978284	113
tig00002023	644576	tig00002023	644576	9
tig00000106	610777	tig00002051	1702058	132
tig00000106	610777	tig00000106	610777	7
tig00002036	489158	tig00002030	1329065	108
tig00002036	489158	tig00002036	489158	11
tig00002036	489158	tig00002215	1469932	6
tig00000228	462093	tig00002122	629554	66
tig00000228	462093	tig00002179	323339	50	Bin01
tig00000228	462093	tig00000228	462093	8
tig00001933	701805	tig00000014	388410	86	Bin06
tig00001933	701805	tig00000008	485083	31
tig00002107	622594	tig00000095	298502	53	Bin39
tig00002107	622594	tig00000097	182296	24	Bin39
tig00002107	622594	tig00002107	622594	10	Bin39
tig00002107	622594	tig00002124	1844510	8
tig00002107	622594	tig00016877	1536439	7
tig00000314	615372	tig00000357	349163	74	Bin40
tig00000314	615372	tig00002209	157006	35	Bin40
tig00002238	495687	tig00002165	1834535	49
tig00002238	495687	tig00000215	877179	21	Bin17
tig00002238	495687	tig00002163	117870	19	Bin17
tig00002238	495687	tig00002238	495687	11
tig00002238	495687	tig00000224	265075	5
tig00000349	520076	tig00002059	709984	103
tig00000349	520076	tig00000349	520076	5
tig00002138	696033	tig00002198	474827	69	Bin41
tig00002138	696033	tig00002196	98845	18	Bin41
tig00002138	696033	tig00002160	2383431	6
tig00002138	696033	tig00002138	696033	6	Bin41
tig00000169	490269	tig00001935	4391699	75
tig00000169	490269	tig00002072	141594	23	Bin01
tig00000169	490269	tig00000169	490269	9
tig00001951	506432	tig00000092	2359347	83
tig00001951	506432	tig00001951	506432	20
tig00002166	577911	tig00002158	589794	57	Bin42
tig00002166	577911	tig00001976	187992	45	Bin42
tig00002204	607477	tig00002051	1702058	82
tig00002204	607477	tig00002204	607477	13
tig00002204	607477	tig00002205	82541	5	Bin14
tig00000293	455824	tig00002227	726286	99
tig00000293	455824	tig00000293	455824	10
tig00002251	495054	tig00000271	891495	84	Bin02
tig00002251	495054	tig00001953	256567	12
tig00000280	587338	tig00002232	1002316	97
tig00000280	587338	tig00000280	587338	5
tig00000014	388410	tig00001933	701805	86
tig00000014	388410	tig00001970	647482	6
tig00000127	513256	tig00002075	779035	93
tig00000096	580286	tig00000092	2359347	94
tig00002122	629554	tig00000228	462093	66
tig00002122	629554	tig00001997	1471993	16
tig00002122	629554	tig00002122	629554	8
tig00000224	265075	tig00002084	859363	61
tig00000224	265075	tig00002080	2780052	23
tig00000224	265075	tig00000224	265075	14
tig00000224	265075	tig00002238	495687	5
tig00000008	485083	tig00001964	494486	53
tig00000008	485083	tig00001933	701805	31	Bin06
tig00000008	485083	tig00000008	485083	15
tig00000137	477088	tig00002096	841234	85
tig00000137	477088	tig00000137	477088	8
tig00000064	530835	tig00002089	2356930	87
tig00000064	530835	tig00000064	530835	5
tig00002043	572615	tig00002091	924716	47	Bin17
tig00002043	572615	tig00002165	1834535	25
tig00002043	572615	tig00002043	572615	10
tig00002043	572615	tig00002156	2128140	5
tig00002010	423666	tig00000230	620521	84
tig00002168	387595	tig00000190	221296	36	Bin22
tig00002168	387595	tig00000186	115514	27	Bin22
tig00002168	387595	tig00002215	1469932	25
tig00002168	387595	tig00002168	387595	9
tig00001942	660199	tig00001939	2755940	85
tig00001942	660199	tig00001942	660199	6
tig00000168	450838	tig00002131	789588	86
tig00000049	386674	tig00002025	853255	74	Bin33
tig00000049	386674	tig00002048	1286230	5
tig00002180	427192	tig00001997	1471993	74
tig00002180	427192	tig00002180	427192	9
tig00002021	460745	tig00000044	1978284	87
tig00002111	438102	tig00000092	2359347	60
tig00002111	438102	tig00002111	438102	21
tig00002198	474827	tig00002138	696033	69
tig00002198	474827	tig00002198	474827	10
tig00002253	399544	tig00001994	976701	59
tig00002253	399544	tig00002253	399544	14
tig00002253	399544	tig00002252	29018	5
tig00001978	327281	tig00002246	361266	68	Bin43
tig00001978	327281	tig00001978	327281	6	Bin43
tig00001967	491926	tig00000351	161278	26	Bin06
tig00001967	491926	tig00001939	2755940	22
tig00001967	491926	tig00000013	134712	17	Bin06
tig00001967	491926	tig00000010	95108	12	Bin06
tig00001967	491926	tig00001967	491926	5
tig00002249	395479	tig00000271	891495	80
tig00002179	323339	tig00000228	462093	50	Bin01
tig00002179	323339	tig00000354	264186	22	Bin01
tig00002179	323339	tig00002179	323339	8
tig00000267	417267	tig00002232	1002316	74
tig00000117	391420	tig00002136	727415	80
tig00002066	577358	tig00000282	392538	67	Bin44
tig00002066	577358	tig00002233	79204	12	Bin44
tig00001972	452097	tig00002155	1458432	46
tig00001972	452097	tig00000189	116908	16	Bin01
tig00001972	452097	tig00001972	452097	12
tig00000150	373442	tig00002079	1258672	72
tig00000150	373442	tig00000150	373442	5
tig00002170	646406	tig00000183	471897	61	Bin45
tig00002170	646406	tig00002170	646406	8	Bin45
tig00000282	392538	tig00002066	577358	67	Bin44
tig00016875	524834	tig00000292	449355	50	Bin46
tig00016875	524834	tig00000310	135505	15	Bin46
tig00016875	524834	tig00016875	524834	8	Bin46
tig00000047	367272	tig00002025	853255	71
tig00002016	371971	tig00001994	976701	67
tig00002016	371971	tig00002016	371971	6
tig00000136	444519	tig00002080	2780052	66
tig00000136	444519	tig00000136	444519	7
tig00000298	247813	tig00002091	924716	73
tig00002093	322659	tig00016846	302623	63	Bin47
tig00001990	319236	tig00000167	246097	51	Bin04
tig00001990	319236	tig00001957	2616556	14
tig00001990	319236	tig00002227	726286	5
tig00001965	259701	tig00001939	2755940	75
tig00000175	249846	tig00002059	709984	65
tig00000175	249846	tig00000175	249846	6
tig00000183	471897	tig00002170	646406	61
tig00000183	471897	tig00002169	49146	8
tig00000183	471897	tig00000183	471897	5
tig00000134	312055	tig00002096	841234	61	Bin34
tig00002213	293227	tig00002222	1380910	66
tig00000217	451496	tig00002084	859363	68
tig00000357	349163	tig00000314	615372	74	Bin40
tig00002242	462715	tig00002057	884454	54
tig00002242	462715	tig00002087	1050591	7
tig00001964	494486	tig00000008	485083	53	Bin06
tig00001964	494486	tig00000143	208000	10
tig00002158	589794	tig00002166	577911	57
tig00002158	589794	tig00002158	589794	6
tig00002077	274667	tig00000152	530467	66
tig00002246	361266	tig00001978	327281	68
tig00000167	246097	tig00001990	319236	51
tig00000167	246097	tig00000167	246097	5
tig00000181	248352	tig00002035	966793	53
tig00000181	248352	tig00000181	248352	5
tig00016846	302623	tig00002093	322659	63	Bin47
tig00001937	355008	tig00002035	966793	63
tig00016853	314549	tig00001994	976701	58
tig00016853	314549	tig00002252	29018	8
tig00000354	264186	tig00002177	135889	34	Bin01
tig00000354	264186	tig00002179	323339	22
tig00002173	254274	tig00002136	727415	61
tig00002173	254274	tig00002173	254274	5
tig00016883	288056	tig00002089	2356930	57
tig00002116	249707	tig00002051	1702058	59
tig00002182	335062	tig00001999	189361	31	Bin18
tig00002182	335062	tig00002001	1343206	23
tig00002190	294417	tig00000200	291082	60	Bin48
tig00000200	291082	tig00002190	294417	60	Bin48
tig00000099	350353	tig00002057	884454	58
tig00000037	562626	tig00000101	285388	40	Bin49
tig00000037	562626	tig00002004	169607	9	Bin49
tig00000037	562626	tig00002005	31603	6
tig00000095	298502	tig00002107	622594	53
tig00000292	449355	tig00016875	524834	50
tig00000319	292281	tig00000092	2359347	57
tig00002200	291752	tig00002140	262385	46	Bin55
tig00000227	185942	tig00016881	2063525	50
tig00002008	243474	tig00000326	182136	29	Bin37
tig00002008	243474	tig00000219	107644	13
tig00002008	243474	tig00000077	96254	10	Bin37
tig00001976	187992	tig00002166	577911	45	Bin42
tig00000352	259128	tig00016881	2063525	43
tig00002140	262385	tig00002200	291752	46	Bin55
tig00002208	600021	tig00016877	1536439	41
tig00000190	221296	tig00002168	387595	36
tig00001953	256567	tig00000185	2918762	27
tig00001953	256567	tig00002251	495054	12	Bin02
tig00000101	285388	tig00000037	562626	40	Bin49
tig00000101	285388	tig00000092	2359347	8
tig00002098	232849	tig00000124	254089	36	Bin50
tig00002120	546604	tig00001997	1471993	38
tig00000361	126327	tig00002160	2383431	44
tig00002244	156828	tig00002057	884454	42
tig00000198	181138	tig00002188	207268	33	Bin51
tig00002209	157006	tig00000314	615372	35
tig00000124	254089	tig00002098	232849	36	Bin50
tig00000124	254089	tig00002097	54833	5
tig00002224	141612	tig00002215	1469932	39
tig00000052	173552	tig00002017	236531	34	Bin52
tig00002109	182268	tig00000092	2359347	38
tig00002177	135889	tig00000354	264186	34
tig00000351	161278	tig00001967	491926	26
tig00000351	161278	tig00000010	95108	9
tig00000033	181488	tig00001957	2616556	30
tig00000033	181488	tig00000033	181488	6
tig00002188	207268	tig00000198	181138	33	Bin51
tig00000143	208000	tig00001962	1518673	21
tig00000143	208000	tig00001964	494486	10	Bin06
tig00002017	236531	tig00000052	173552	34	Bin52
tig00002211	213743	tig00000342	152788	26	Bin53
tig00002211	213743	tig00000337	110215	8	Bin53
tig00000038	100553	tig00016868	1807454	35
tig00000191	336395	tig00002124	1844510	32
tig00000191	336395	tig00000191	336395	5
tig00000326	182136	tig00002008	243474	29
tig00001999	189361	tig00002182	335062	31
tig00000213	132841	tig00002160	2383431	36
tig00002218	248999	tig00002080	2780052	27
tig00002072	141594	tig00000169	490269	23
tig00002230	143962	tig00002105	119855	12	Bin54
tig00002230	143962	tig00000277	86289	11	Bin54
tig00002064	173290	tig00000269	1074962	28
tig00000342	152788	tig00002211	213743	26	Bin53
tig00002045	192224	tig00002089	2356930	26
tig00002172	240896	tig00001962	1518673	25
tig00000295	99472	tig00002229	876512	24
tig00000186	115514	tig00002168	387595	27
tig00002151	193842	tig00001962	1518673	27
tig00000097	182296	tig00002107	622594	24
tig00002012	148633	tig00000230	620521	26
tig00000257	308361	tig00002124	1844510	23
tig00000366	171575	tig00002006	189985	21
tig00002006	189985	tig00000366	171575	21
tig00000079	226689	tig00001957	2616556	22
tig00016850	107724	tig00002079	1258672	18
tig00000051	84356	tig00002030	1329065	20
tig00000085	83243	tig00002091	924716	23
tig00002163	117870	tig00002238	495687	19
tig00000010	95108	tig00001967	491926	12
tig00000010	95108	tig00000351	161278	9
tig00000069	212261	tig00002087	1050591	21
tig00002203	104723	tig00000234	75062	19	Bin58
tig00000234	75062	tig00002203	104723	19	Bin58
tig00000219	107644	tig00002008	243474	13	Bin37
tig00000219	107644	tig00002009	67090	6
tig00000337	110215	tig00002211	213743	8
tig00000337	110215	tig00002155	1458432	6
tig00001987	89284	tig00001981	3019403	18
tig00000369	103325	tig00002160	2383431	16
tig00002196	98845	tig00002138	696033	18
tig00000310	135505	tig00016875	524834	15
tig00002256	130046	tig00002087	1050591	15
tig00002110	62333	tig00000092	2359347	18
tig00000189	116908	tig00001972	452097	16
tig00000172	85817	tig00002074	115192	11	Bin56
tig00000172	85817	tig00002073	57488	8
tig00002105	119855	tig00002230	143962	12	Bin54
tig00016848	79975	tig00002079	1258672	13
tig00000013	134712	tig00001967	491926	17
tig00002047	61136	tig00001935	4391699	16
tig00000355	139332	tig00002176	48261	8	Bin57
tig00000355	139332	tig00002175	135715	8	Bin57
tig00002039	61465	tig00002028	653059	15
tig00002114	86362	tig00002051	1702058	15
tig00002233	79204	tig00002066	577358	12
tig00002184	115919	tig00002001	1343206	11
tig00002184	115919	tig00002183	32733	5
tig00000048	36156	tig00002024	25112	8
tig00000048	36156	tig00002025	853255	7
tig00000374	106844	tig00000374	106844	15
tig00002252	29018	tig00016853	314549	8
tig00002252	29018	tig00002253	399544	5
tig00000232	93477	tig00016877	1536439	10
tig00002073	57488	tig00000172	85817	8
tig00002206	75966	tig00016877	1536439	9
tig00000028	86546	tig00001983	108890	10	Bin59
tig00002074	115192	tig00000172	85817	11	Bin56
tig00002009	67090	tig00000230	620521	7
tig00002009	67090	tig00000219	107644	6	Bin37
tig00001993	35583	tig00001992	1222552	7
tig00000115	96517	tig00002134	968001	11
tig00000277	86289	tig00002230	143962	11
tig00001991	42096	tig00001992	1222552	5
tig00002153	114122	tig00001962	1518673	12
tig00002175	135715	tig00000355	139332	8
tig00002193	123399	tig00002221	156777	9
tig00000139	47435	tig00001935	4391699	11
tig00002192	50052	tig00002220	54781	5	Bin60
tig00002130	47848	tig00000132	33974	9	Bin61
tig00000316	130949	tig00000313	84315	5
tig00002221	156777	tig00002193	123399	9
tig00000126	61217	tig00002075	779035	10
tig00001983	108890	tig00000028	86546	10	Bin59
tig00002054	44894	tig00002112	712407	5
tig00000077	96254	tig00002008	243474	10
tig00001954	44952	tig00000185	2918762	7
tig00001950	51371	tig00000111	1104345	8
tig00002065	47430	tig00000269	1074962	5
tig00002119	45950	tig00002075	779035	6
tig00002097	54833	tig00000124	254089	5
tig00002169	49146	tig00000183	471897	8
tig00000132	33974	tig00002130	47848	9	Bin61
tig00002004	169607	tig00000037	562626	9
tig00002024	25112	tig00000048	36156	8
tig00002216	76991	tig00002080	2780052	8
tig00000313	84315	tig00000137	130949	5
tig00002205	82541	tig00002204	607477	5
tig00002176	48261	tig00000355	139332	8	Bin57
tig00002100	125074	tig00000121	90195	6	Bin62
tig00002220	54781	tig00002192	50052	5	Bin60
tig00002040	44333	tig00002028	653059	6
tig00002183	32733	tig00002184	115919	5
tig00000121	90195	tig00002100	125074	6	Bin62
tig00001988	33046	tig00001981	3019403	5
tig00002108	61350	tig00000092	2359347	7
tig00000346	64966	tig00001962	1518673	6
tig00002101	32793	tig00002156	2128140	6
tig00002005	31603	tig00000037	562626	6
tig00002104	65647	tig00002156	2128140	6
tig00002143	77079	tig00000377	64540	5
tig00000109	38674	tig00000092	2359347	5
tig00000377	64540	tig00002143	77079	5

## Sheet: 21-0 Bin Assigment
Supplementary table 5. Gene synteny output
Contig 1	Contig 1 size	Contig 2	Contig 2 size	number of shared genes	bin_assignment for matching contig pairs
tig00001064	5962056	tig00000191	1335576	147	Bin01
tig00001064	5962056	tig00001207	683683	124	Bin01
tig00001064	5962056	tig00001090	538416	108	Bin01
tig00001064	5962056	tig00001155	1587798	101	Bin01
tig00001064	5962056	tig00001087	2074545	99	Bin01
tig00001064	5962056	tig00001209	840461	98	Bin01
tig00001064	5962056	tig00000017	564256	95	Bin01
tig00001064	5962056	tig00001290	556249	91	Bin01
tig00001064	5962056	tig00000221	708797	81	Bin01
tig00001064	5962056	tig00001064	5962056	77	Bin01
tig00001064	5962056	tig00001088	451097	62	Bin01
tig00001064	5962056	tig00001124	785813	46	Bin01
tig00001064	5962056	tig00000031	211752	35	Bin01
tig00001064	5962056	tig00000033	63251	11	Bin01
tig00001064	5962056	tig00001114	2117779	11
tig00001064	5962056	tig00001093	3059886	8	Bin01
tig00001064	5962056	tig00001140	4312477	7
tig00001064	5962056	tig00001203	5559378	7
tig00001064	5962056	tig00001078	747789	6
tig00001064	5962056	tig00001239	1334784	6
tig00001064	5962056	tig00001085	1728358	6
tig00001064	5962056	tig00001196	2882352	6
tig00001064	5962056	tig00001104	930733	5
tig00001203	5559378	tig00001116	2457600	386	Bin02
tig00001203	5559378	tig00001242	1215548	209	Bin02
tig00001203	5559378	tig00001246	1818775	206	Bin02
tig00001203	5559378	tig00001106	2881272	199	Bin02
tig00001203	5559378	tig00001203	5559378	75	Bin02
tig00001203	5559378	tig00001064	5962056	7
tig00001203	5559378	tig00000178	510483	6
tig00001203	5559378	tig00000163	675813	6
tig00001140	4312477	tig00000076	1181193	190	Bin03
tig00001140	4312477	tig00000078	885770	144	Bin03
tig00001140	4312477	tig00001225	1670438	103	Bin03
tig00001140	4312477	tig00001140	4312477	67	Bin03
tig00001140	4312477	tig00000074	640264	65	Bin03
tig00001140	4312477	tig00000103	1190703	61	Bin03
tig00001140	4312477	tig00001228	268516	18	Bin03
tig00001140	4312477	tig00000183	715695	17
tig00001140	4312477	tig00001064	5962056	7
tig00001140	4312477	tig00000075	40732	5	Bin03
tig00001140	4312477	tig00001292	429439	5
tig00001140	4312477	tig00001101	1531400	5
tig00001140	4312477	tig00000175	2007653	5
tig00001140	4312477	tig00001259	2696226	5
tig00001250	3980396	tig00000120	987176	217	Bin04
tig00001250	3980396	tig00000116	1109717	202	Bin04
tig00001250	3980396	tig00000117	849105	150	Bin04
tig00001250	3980396	tig00000114	738081	124	Bin04
tig00001250	3980396	tig00001250	3980396	55	Bin04
tig00001250	3980396	tig00001072	3580076	6
tig00001072	3580076	tig00001097	1787261	188	Bin05
tig00001072	3580076	tig00001205	704975	143	Bin05
tig00001072	3580076	tig00001204	641132	102	Bin05
tig00001072	3580076	tig00001072	3580076	56	Bin05
tig00001072	3580076	tig00000067	192734	54	Bin05
tig00001072	3580076	tig00000064	894165	52	Bin05
tig00001072	3580076	tig00001167	108757	12	Bin05
tig00001072	3580076	tig00000120	987176	10
tig00001072	3580076	tig00000114	738081	9
tig00001072	3580076	tig00001178	1183789	9
tig00001072	3580076	tig00001098	59182	7	Bin05
tig00001072	3580076	tig00001250	3980396	6
tig00001072	3580076	tig00001093	3059886	5
tig00001200	3232840	tig00001093	3059886	225	Bin01
tig00001200	3232840	tig00001183	1426016	150	Bin01
tig00001200	3232840	tig00001095	1466680	141	Bin01
tig00001200	3232840	tig00001200	3232840	49	Bin01
tig00001200	3232840	tig00000114	738081	7
tig00001093	3059886	tig00001087	2074545	381	Bin01
tig00001093	3059886	tig00001200	3232840	225	Bin01
tig00001093	3059886	tig00001093	3059886	58	Bin01
tig00001093	3059886	tig00000221	708797	29	Bin01
tig00001093	3059886	tig00001064	5962056	8
tig00001093	3059886	tig00001097	1787261	5
tig00001093	3059886	tig00001072	3580076	5
tig00001093	3059886	tig00001092	74576	1
tig00001196	2882352	tig00000065	1831748	345	Bin08
tig00001196	2882352	tig00000102	758337	109	Bin08
tig00001196	2882352	tig00016868	263763	52	Bin08
tig00001196	2882352	tig00001196	2882352	39	Bin08
tig00001196	2882352	tig00001064	5962056	6
tig00001106	2881272	tig00000043	2308799	333	Bin02
tig00001106	2881272	tig00001203	5559378	199	Bin02
tig00001106	2881272	tig00001106	2881272	56	Bin02
tig00001106	2881272	tig00000163	675813	6
tig00001106	2881272	tig00001178	1183789	6
tig00001106	2881272	tig00001107	51478	5	Bin02
tig00001259	2696226	tig00001268	1064650	243	Bin06
tig00001259	2696226	tig00001266	706163	117	Bin06
tig00001259	2696226	tig00001259	2696226	32	Bin06
tig00001259	2696226	tig00000150	202994	22	Bin06
tig00001259	2696226	tig00000152	144638	13	Bin06
tig00001259	2696226	tig00001264	101087	9	Bin06
tig00001259	2696226	tig00000144	34700	8	Bin06
tig00001259	2696226	tig00001140	4312477	5	Bin06
tig00001274	2480401	tig00001131	1478368	195	Bin09
tig00001274	2480401	tig00001239	1334784	158	Bin09
tig00001274	2480401	tig00001114	2117779	35	Bin09
tig00001274	2480401	tig00001274	2480401	30	Bin09
tig00001116	2457600	tig00001203	5559378	386	Bin02
tig00001116	2457600	tig00001201	624508	147	Bin02
tig00001116	2457600	tig00001116	2457600	46	Bin02
tig00001116	2457600	tig00000102	758337	5
tig00000011	2320455	tig00001104	930733	148	Bin10
tig00000011	2320455	tig00001068	1259127	124	Bin10
tig00000011	2320455	tig00000183	715695	53	Bin10
tig00000011	2320455	tig00000011	2320455	35	Bin10
tig00000043	2308799	tig00001106	2881272	333	Bin02
tig00000043	2308799	tig00000043	2308799	31	Bin02
tig00000043	2308799	tig00001114	2117779	7
tig00000043	2308799	tig00001107	51478	6	Bin02
tig00000043	2308799	tig00000065	1831748	5
tig00001118	2244237	tig00000175	2007653	299	Bin09
tig00001118	2244237	tig00001131	1478368	67	Bin09
tig00001118	2244237	tig00001118	2244237	30	Bin09
tig00001281	2147007	tig00000197	1436202	188	Bin13
tig00001281	2147007	tig00000178	510483	108	Bin13
tig00001281	2147007	tig00001310	338175	64	Bin13
tig00001281	2147007	tig00001281	2147007	35	Bin13
tig00001281	2147007	tig00000176	118374	12	Bin13
tig00001281	2147007	tig00001280	28840	7	Bin13
tig00001114	2117779	tig00001085	1728358	150	Bin09
tig00001114	2117779	tig00001276	672680	142	Bin09
tig00001114	2117779	tig00001184	433932	74	Bin09
tig00001114	2117779	tig00001274	2480401	35	Bin09
tig00001114	2117779	tig00001114	2117779	28	Bin09
tig00001114	2117779	tig00001064	5962056	11
tig00001114	2117779	tig00000043	2308799	7
tig00001114	2117779	tig00001183	1426016	6
tig00001087	2074545	tig00001093	3059886	381	Bin02
tig00001087	2074545	tig00001064	5962056	99	Bin02
tig00001087	2074545	tig00001087	2074545	41	Bin02
tig00001087	2074545	tig00000065	1831748	7
tig00000175	2007653	tig00001118	2244237	299	Bin09
tig00000175	2007653	tig00000175	2007653	31	Bin09
tig00000175	2007653	tig00001140	4312477	5
tig00000019	1993919	tig00001272	1098810	238	Bin12
tig00000019	1993919	tig00000148	1351439	211	Bin12
tig00000019	1993919	tig00000019	1993919	29	Bin12
tig00000019	1993919	tig00000096	648704	6
tig00000065	1831748	tig00001196	2882352	345	Bin08
tig00000065	1831748	tig00000065	1831748	18	Bin08
tig00000065	1831748	tig00000302	45619	12
tig00000065	1831748	tig00001087	2074545	7
tig00000065	1831748	tig00001195	510529	5
tig00000065	1831748	tig00000043	2308799	5
tig00001246	1818775	tig00001203	5559378	206	Bin02
tig00001246	1818775	tig00001246	1818775	19	Bin02
tig00001246	1818775	tig00001268	1064650	6
tig00001097	1787261	tig00001072	3580076	188	Bin05
tig00001097	1787261	tig00000135	367016	78	Bin05
tig00001097	1787261	tig00001097	1787261	27	Bin05
tig00001097	1787261	tig00001278	370603	10	Bin05
tig00001097	1787261	tig00001096	37608	5	Bin05
tig00001097	1787261	tig00001093	3059886	5
tig00001085	1728358	tig00001114	2117779	150	Bin09
tig00001085	1728358	tig00000051	898300	148	Bin09
tig00001085	1728358	tig00001085	1728358	33	Bin09
tig00001085	1728358	tig00001064	5962056	6
tig00001081	1704741	tig00000026	1324327	282	Bin07
tig00001081	1704741	tig00000015	298260	32	Bin07
tig00001081	1704741	tig00001081	1704741	24	Bin07
tig00001225	1670438	tig00001212	850193	132	Bin03
tig00001225	1670438	tig00001140	4312477	103	Bin03
tig00001225	1670438	tig00001225	1670438	39	Bin03
tig00001225	1670438	tig00000039	468615	5
tig00001225	1670438	tig00000103	1190703	5
tig00001155	1587798	tig00001064	5962056	101	Bin01
tig00001155	1587798	tig00001153	406808	66	Bin01
tig00001155	1587798	tig00001149	358632	53	Bin01
tig00001155	1587798	tig00001151	262380	32	Bin01
tig00001155	1587798	tig00001155	1587798	22	Bin01
tig00001155	1587798	tig00001066	159277	19	Bin01
tig00001128	1560234	tig00000105	1426119	308	Bin10
tig00001128	1560234	tig00001068	1259127	45	Bin10
tig00001128	1560234	tig00001128	1560234	35	Bin10
tig00001101	1531400	tig00000008	1044139	228	Bin14
tig00001101	1531400	tig00000039	468615	66	Bin14
tig00001101	1531400	tig00001101	1531400	19	Bin14
tig00001101	1531400	tig00016866	49024	7	Bin14
tig00001101	1531400	tig00001140	4312477	5
tig00001131	1478368	tig00001274	2480401	195	Bin09
tig00001131	1478368	tig00001118	2244237	67	Bin09
tig00001131	1478368	tig00001131	1478368	15	Bin09
tig00001095	1466680	tig00001200	3232840	141	Bin01
tig00001095	1466680	tig00001278	370603	17
tig00001095	1466680	tig00001095	1466680	17	Bin01
tig00000197	1436202	tig00001281	2147007	188	Bin13
tig00000197	1436202	tig00000197	1436202	20	Bin13
tig00000197	1436202	tig00000047	1259768	6
tig00000105	1426119	tig00001128	1560234	308	Bin10
tig00000105	1426119	tig00001070	258575	35	Bin10
tig00000105	1426119	tig00000105	1426119	24	Bin10
tig00000105	1426119	tig00001068	1259127	9
tig00000105	1426119	tig00001181	513122	5
tig00001183	1426016	tig00001200	3232840	150	Bin01
tig00001183	1426016	tig00001198	501908	72	Bin01
tig00001183	1426016	tig00001183	1426016	23	Bin01
tig00001183	1426016	tig00001114	2117779	6
tig00000148	1351439	tig00000019	1993919	211	Bin12
tig00000148	1351439	tig00001076	411579	36	Bin12
tig00000148	1351439	tig00000148	1351439	14	Bin12
tig00000191	1335576	tig00001064	5962056	147	Bin01
tig00000191	1335576	tig00000191	1335576	12	Bin01
tig00001239	1334784	tig00001274	2480401	158	Bin09
tig00001239	1334784	tig00001239	1334784	15	Bin09
tig00001239	1334784	tig00001064	5962056	6
tig00000026	1324327	tig00001081	1704741	282	Bin07
tig00000026	1324327	tig00000026	1324327	20	Bin07
tig00000047	1259768	tig00001186	1191679	229	Bin15
tig00000047	1259768	tig00000047	1259768	33	Bin15
tig00000047	1259768	tig00001185	51875	12	Bin15
tig00000047	1259768	tig00001210	522032	7
tig00000047	1259768	tig00000197	1436202	6
tig00000047	1259768	tig00001266	706163	5
tig00001068	1259127	tig00000011	2320455	124	Bin10
tig00001068	1259127	tig00001128	1560234	45	Bin10
tig00001068	1259127	tig00001068	1259127	22	Bin10
tig00001068	1259127	tig00000024	111806	16	Bin10
tig00001068	1259127	tig00001070	258575	14	Bin10
tig00001068	1259127	tig00000105	1426119	9	Bin10
tig00001141	1225226	tig00000103	1190703	150	Bin03
tig00001141	1225226	tig00001141	1225226	18	Bin03
tig00001242	1215548	tig00001203	5559378	209	Bin02
tig00001242	1215548	tig00001242	1215548	18	Bin02
tig00001186	1191679	tig00000047	1259768	229	Bin15
tig00001186	1191679	tig00001186	1191679	20	Bin15
tig00000103	1190703	tig00001141	1225226	150	Bin03
tig00000103	1190703	tig00001140	4312477	61	Bin03
tig00000103	1190703	tig00000103	1190703	9	Bin03
tig00000103	1190703	tig00001144	77948	6
tig00000103	1190703	tig00000104	85692	5
tig00000103	1190703	tig00001143	92030	5
tig00000103	1190703	tig00001225	1670438	5
tig00001178	1183789	tig00000204	920021	127	Bin17
tig00001178	1183789	tig00001300	499251	50	Bin17
tig00001178	1183789	tig00001178	1183789	10	Bin17
tig00001178	1183789	tig00001072	3580076	9
tig00001178	1183789	tig00001106	2881272	6
tig00000076	1181193	tig00001140	4312477	190	Bin03
tig00000076	1181193	tig00000076	1181193	15	Bin03
tig00000076	1181193	tig00001300	499251	6
tig00000076	1181193	tig00001126	756249	5
tig00000116	1109717	tig00001250	3980396	202	Bin04
tig00000116	1109717	tig00000116	1109717	13	Bin04
tig00000094	1100840	tig00001099	659287	91	Bin18
tig00000094	1100840	tig00001195	510529	80	Bin18
tig00000094	1100840	tig00000094	1100840	15	Bin18
tig00000094	1100840	tig00001100	63698	11	Bin18
tig00001272	1098810	tig00000019	1993919	238	Bin12
tig00001272	1098810	tig00001272	1098810	13	Bin12
tig00001268	1064650	tig00001259	2696226	243	Bin06
tig00001268	1064650	tig00001268	1064650	10	Bin06
tig00001268	1064650	tig00001246	1818775	6
tig00000008	1044139	tig00001101	1531400	228	Bin14
tig00000008	1044139	tig00000008	1044139	11	Bin14
tig00000008	1044139	tig00001100	63698	5
tig00001286	1032019	tig00001256	685193	86	Bin21
tig00001286	1032019	tig00001156	834920	39	Bin21
tig00001286	1032019	tig00001286	1032019	9	Bin21
tig00000120	987176	tig00001250	3980396	217	Bin04
tig00000120	987176	tig00000120	987176	13	Bin04
tig00000120	987176	tig00001072	3580076	10
tig00001287	968579	tig00000306	426920	110	Bin20
tig00001287	968579	tig00001074	494423	59	Bin20
tig00001287	968579	tig00001287	968579	13	Bin20
tig00001261	941504	tig00000163	675813	159	Bin06
tig00001261	941504	tig00001261	941504	16	Bin06
tig00001261	941504	tig00000134	245612	5	Bin06
tig00001261	941504	tig00001088	451097	5
tig00001104	930733	tig00000011	2320455	148	Bin10
tig00001104	930733	tig00001104	930733	14	Bin10
tig00001104	930733	tig00001064	5962056	5
tig00000204	920021	tig00001178	1183789	127	Bin17
tig00000204	920021	tig00000041	384983	80	Bin17
tig00000204	920021	tig00000204	920021	17	Bin17
tig00001263	916147	tig00001251	731163	130	Bin27
tig00001263	916147	tig00001263	916147	13	Bin27
tig00000051	898300	tig00001085	1728358	148	Bin09
tig00000051	898300	tig00000051	898300	18	Bin09
tig00000051	898300	tig00001108	654758	6
tig00001303	896943	tig00000295	745701	207	Bin16
tig00001303	896943	tig00001307	750863	26	Bin16
tig00001303	896943	tig00001303	896943	19	Bin16
tig00000064	894165	tig00001292	429439	85	Bin05
tig00000064	894165	tig00001072	3580076	52	Bin05
tig00000064	894165	tig00000064	894165	13	Bin05
tig00000078	885770	tig00001140	4312477	144	Bin03
tig00000078	885770	tig00000078	885770	5	Bin03
tig00001083	877934	tig00000062	594368	138	Bin24
tig00001083	877934	tig00001083	877934	24	Bin24
tig00001212	850193	tig00001225	1670438	132	Bin03
tig00001212	850193	tig00001224	275711	13	Bin03
tig00001212	850193	tig00001212	850193	7	Bin03
tig00000117	849105	tig00001250	3980396	150	Bin04
tig00000117	849105	tig00000117	849105	14	Bin04
tig00001209	840461	tig00001064	5962056	98	Bin01
tig00001209	840461	tig00001215	393762	65	Bin01
tig00001209	840461	tig00001209	840461	18	Bin01
tig00001209	840461	tig00001208	40579	5
tig00001156	834920	tig00001162	388284	91	Bin21
tig00001156	834920	tig00001286	1032019	39	Bin21
tig00001156	834920	tig00001284	150735	31	Bin21
tig00001156	834920	tig00001156	834920	12	Bin21
tig00001156	834920	tig00000096	648704	6
tig00001160	823500	tig00000301	691650	166	Bin19
tig00001160	823500	tig00001160	823500	12	Bin19
tig00001124	785813	tig00000146	538362	115	Bin01
tig00001124	785813	tig00001064	5962056	46	Bin01
tig00001124	785813	tig00001124	785813	9	Bin01
tig00001134	758644	tig00000096	648704	94	Bin22
tig00001134	758644	tig00001231	110784	14	Bin22
tig00001134	758644	tig00001134	758644	9	Bin22
tig00000102	758337	tig00001196	2882352	109	Bin08
tig00000102	758337	tig00016874	172314	28	Bin08
tig00000102	758337	tig00001191	292000	14	Bin08
tig00000102	758337	tig00001116	2457600	5
tig00001126	756249	tig00001236	394601	65	Bin25
tig00001126	756249	tig00001232	305220	57	Bin25
tig00001126	756249	tig00001233	30286	11	Bin25
tig00001126	756249	tig00001126	756249	7	Bin25
tig00001126	756249	tig00000076	1181193	5
tig00001307	750863	tig00001305	681715	108	Bin16
tig00001307	750863	tig00001303	896943	26	Bin16
tig00001307	750863	tig00001307	750863	17	Bin16
tig00001078	747789	tig00000229	383244	97	Bin23
tig00001078	747789	tig00000226	134696	25	Bin23
tig00001078	747789	tig00001138	343985	19	Bin23
tig00001078	747789	tig00001078	747789	15	Bin23
tig00001078	747789	tig00001064	5962056	6
tig00000295	745701	tig00001303	896943	207	Bin16
tig00000295	745701	tig00000295	745701	10	Bin16
tig00000114	738081	tig00001250	3980396	124	Bin04
tig00000114	738081	tig00001072	3580076	9
tig00000114	738081	tig00001200	3232840	7
tig00001251	731163	tig00001263	916147	130	Bin27
tig00001251	731163	tig00001251	731163	7	Bin27
tig00001158	728321	tig00016876	388544	50	Bin29
tig00001158	728321	tig00000234	219885	43	Bin29
tig00001158	728321	tig00001158	728321	6	Bin29
tig00000183	715695	tig00000011	2320455	53	Bin10
tig00000183	715695	tig00001140	4312477	17
tig00000183	715695	tig00000177	464252	5
tig00000183	715695	tig00000183	715695	5	Bin10
tig00000221	708797	tig00001064	5962056	81	Bin01
tig00000221	708797	tig00001093	3059886	29	Bin01
tig00000221	708797	tig00000221	708797	9	Bin01
tig00001266	706163	tig00001259	2696226	117	Bin06
tig00001266	706163	tig00001266	706163	5	Bin06
tig00001266	706163	tig00000047	1259768	5
tig00001205	704975	tig00001072	3580076	143	Bin05
tig00001205	704975	tig00001205	704975	22	Bin05
tig00000301	691650	tig00001160	823500	166	Bin19
tig00000301	691650	tig00000301	691650	5	Bin19
tig00001256	685193	tig00001286	1032019	86	Bin21
tig00001256	685193	tig00001256	685193	10	Bin21
tig00001207	683683	tig00001064	5962056	124	Bin01
tig00001207	683683	tig00000209	67294	5
tig00001305	681715	tig00001307	750863	108	Bin16
tig00001305	681715	tig00001305	681715	10	Bin16
tig00000190	678691	tig00001120	629058	145	Bin26
tig00000190	678691	tig00000190	678691	5	Bin26
tig00000163	675813	tig00001261	941504	159	Bin06
tig00000163	675813	tig00000163	675813	14	Bin06
tig00000163	675813	tig00001106	2881272	6
tig00000163	675813	tig00001203	5559378	6
tig00001276	672680	tig00001114	2117779	142	Bin09
tig00001276	672680	tig00000155	190777	6
tig00001276	672680	tig00001276	672680	6	Bin09
tig00001099	659287	tig00000094	1100840	91	Bin18
tig00001099	659287	tig00001099	659287	18	Bin18
tig00001108	654758	tig00000057	569917	92	Bin30
tig00001108	654758	tig00001108	654758	9	Bin30
tig00001108	654758	tig00000051	898300	6
tig00000096	648704	tig00001134	758644	94	Bin22
tig00000096	648704	tig00001133	94918	11	Bin22
tig00000096	648704	tig00000096	648704	10	Bin22
tig00000096	648704	tig00001156	834920	6
tig00000096	648704	tig00000019	1993919	6
tig00001204	641132	tig00001072	3580076	102	Bin05
tig00000074	640264	tig00001140	4312477	65	Bin03
tig00000074	640264	tig00000077	243815	34	Bin03
tig00000074	640264	tig00000074	640264	5	Bin03
tig00001120	629058	tig00000190	678691	145	Bin26
tig00001120	629058	tig00001120	629058	11	Bin26
tig00001308	627740	tig00001216	320287	45	Bin36
tig00001308	627740	tig00001279	142045	17	Bin36
tig00001308	627740	tig00001309	40174	5
tig00001201	624508	tig00001116	2457600	147	Bin02
tig00001201	624508	tig00001201	624508	12	Bin02
tig00000062	594368	tig00001083	877934	138	Bin24
tig00000062	594368	tig00000062	594368	9	Bin24
tig00000057	569917	tig00001108	654758	92	Bin30
tig00000057	569917	tig00000057	569917	7	Bin30
tig00001136	566337	tig00001210	522032	75	Bin32
tig00000198	565188	tig00001176	521221	54	Bin35
tig00000198	565188	tig00000198	565188	10	Bin35
tig00000198	565188	tig00001175	53241	7	Bin35
tig00000017	564256	tig00001064	5962056	95	Bin01
tig00001290	556249	tig00001064	5962056	91	Bin01
tig00001290	556249	tig00001290	556249	14	Bin01
tig00001283	552132	tig00000177	464252	113	Bin28
tig00001090	538416	tig00001064	5962056	108	Bin01
tig00001090	538416	tig00001090	538416	6	Bin01
tig00000146	538362	tig00001124	785813	115	Bin01
tig00001210	522032	tig00001136	566337	75	Bin32
tig00001210	522032	tig00001210	522032	7	Bin32
tig00001210	522032	tig00000047	1259768	7
tig00001210	522032	tig00001224	275711	5
tig00001176	521221	tig00000198	565188	54	Bin35
tig00001176	521221	tig00001176	521221	16	Bin35
tig00001176	521221	tig00000209	67294	11	Bin35
tig00001181	513122	tig00000052	279087	77	Bin01
tig00001181	513122	tig00001181	513122	10	Bin01
tig00001181	513122	tig00001198	501908	7	Bin01
tig00001181	513122	tig00000105	1426119	5
tig00001195	510529	tig00000094	1100840	80	Bin18
tig00001195	510529	tig00001195	510529	6	Bin18
tig00001195	510529	tig00000065	1831748	5
tig00000178	510483	tig00001281	2147007	108	Bin13
tig00000178	510483	tig00000178	510483	6	Bin13
tig00000178	510483	tig00001203	5559378	6
tig00001198	501908	tig00001183	1426016	72	Bin01
tig00001198	501908	tig00001198	501908	9	Bin01
tig00001198	501908	tig00001181	513122	7	Bin01
tig00001300	499251	tig00001178	1183789	50	Bin17
tig00001300	499251	tig00001300	499251	9	Bin17
tig00001300	499251	tig00000076	1181193	6
tig00001074	494423	tig00001287	968579	59	Bin20
tig00000039	468615	tig00001101	1531400	66	Bin14
tig00000039	468615	tig00001225	1670438	5
tig00000177	464252	tig00001283	552132	113	Bin28
tig00000177	464252	tig00000183	715695	5
tig00001088	451097	tig00001064	5962056	62	Bin01
tig00001088	451097	tig00001088	451097	10	Bin01
tig00001088	451097	tig00001261	941504	5
tig00001163	445538	tig00001295	325648	76	Bin33
tig00001163	445538	tig00001163	445538	5	Bin33
tig00001184	433932	tig00001114	2117779	74	Bin09
tig00001184	433932	tig00000054	84519	14	Bin09
tig00001292	429439	tig00000064	894165	85	Bin05
tig00001292	429439	tig00001292	429439	9	Bin05
tig00001292	429439	tig00001140	4312477	5
tig00000306	426920	tig00001287	968579	110	Bin20
tig00000306	426920	tig00000306	426920	6	Bin20
tig00001076	411579	tig00000148	1351439	36	Bin12
tig00001153	406808	tig00001155	1587798	66	Bin01
tig00000187	403103	tig00001172	329789	51	Bin34
tig00000187	403103	tig00001122	124860	24	Bin34
tig00000187	403103	tig00000187	403103	6	Bin34
tig00001236	394601	tig00001126	756249	65	Bin25
tig00001236	394601	tig00001236	394601	5	Bin25
tig00001215	393762	tig00001209	840461	65	Bin01
tig00016876	388544	tig00001158	728321	50	Bin29
tig00001162	388284	tig00001156	834920	91	Bin21
tig00001162	388284	tig00001162	388284	10	Bin21
tig00000041	384983	tig00000204	920021	80	Bin17
tig00000041	384983	tig00000041	384983	7	Bin17
tig00000229	383244	tig00001078	747789	97	Bin23
tig00000229	383244	tig00000229	383244	6	Bin23
tig00001278	370603	tig00000044	147614	27	Bin05
tig00001278	370603	tig00001095	1466680	17
tig00001278	370603	tig00001097	1787261	10	Bin05
tig00001278	370603	tig00001278	370603	6
tig00000135	367016	tig00001097	1787261	78	Bin05
tig00001080	361905	tig00000228	292438	58	Bin38
tig00001149	358632	tig00001155	1587798	53	Bin01
tig00001149	358632	tig00000032	51643	17	Bin03
tig00001138	343985	tig00001078	747789	19	Bin23
tig00001138	343985	tig00001228	268516	13
tig00001310	338175	tig00001281	2147007	64	Bin13
tig00001310	338175	tig00001310	338175	6	Bin13
tig00001111	333506	tig00000212	169872	32	Bin37
tig00001111	333506	tig00000016	80478	16	Bin37
tig00001111	333506	tig00001102	179582	14	Bin37
tig00001111	333506	tig00001111	333506	6	Bin37
tig00001111	333506	tig00001103	35471	5	Bin37
tig00001172	329789	tig00000187	403103	51	Bin34
tig00001295	325648	tig00001163	445538	76	Bin33
tig00001295	325648	tig00001295	325648	6	Bin33
tig00001216	320287	tig00001308	627740	45	Bin36
tig00001232	305220	tig00001126	756249	57	Bin25
tig00001232	305220	tig00001232	305220	6	Bin25
tig00000015	298260	tig00001081	1704741	32	Bin07
tig00000228	292438	tig00001080	361905	58	Bin38
tig00000228	292438	tig00001079	62934	9	Bin38
tig00001191	292000	tig00001223	257234	26	Bin08
tig00001191	292000	tig00000102	758337	14	Bin08
tig00000089	282303	tig00001132	192067	37	Bin22
tig00000089	282303	tig00001133	94918	15	Bin22
tig00000052	279087	tig00001181	513122	77	Bin01
tig00001224	275711	tig00001212	850193	13	Bin03
tig00001224	275711	tig00001210	522032	5
tig00001228	268516	tig00001140	4312477	18	Bin03
tig00001228	268516	tig00001138	343985	13
tig00016868	263763	tig00001196	2882352	52	Bin08
tig00001151	262380	tig00001155	1587798	32	Bin01
tig00001151	262380	tig00001151	262380	11	Bin01
tig00001070	258575	tig00000105	1426119	35	Bin10
tig00001070	258575	tig00001068	1259127	14	Bin10
tig00001070	258575	tig00001070	258575	9	Bin10
tig00001223	257234	tig00001191	292000	26	Bin08
tig00000134	245612	tig00000134	245612	6	Bin06
tig00000134	245612	tig00001261	941504	5	Bin06
tig00000077	243815	tig00000074	640264	34	Bin03
tig00000234	219885	tig00001158	728321	43	Bin29
tig00000234	219885	tig00001159	46491	8	Bin29
tig00000234	219885	tig00000234	219885	8	Bin29
tig00000031	211752	tig00001064	5962056	35	Bin01
tig00000150	202994	tig00001259	2696226	22	Bin06
tig00000067	192734	tig00001072	3580076	54	Bin05
tig00001132	192067	tig00000089	282303	37	Bin22
tig00000155	190777	tig00000157	106178	7	Bin44
tig00000155	190777	tig00001276	672680	6
tig00001102	179582	tig00001111	333506	14	Bin37
tig00016874	172314	tig00000102	758337	28	Bin08
tig00000212	169872	tig00001111	333506	32	Bin37
tig00001146	163713	tig00000110	148615	7	Bin43
tig00001066	159277	tig00001155	1587798	19	Bin01
tig00001147	155849	tig00000035	125408	18	Bin41
tig00001284	150735	tig00001156	834920	31	Bin21
tig00000110	148615	tig00001145	74221	13	Bin43
tig00000044	147614	tig00001278	370603	27	Bin05
tig00000152	144638	tig00001259	2696226	13	Bin06
tig00001279	142045	tig00001308	627740	17	Bin36
tig00000226	134696	tig00001078	747789	25	Bin23
tig00000035	125408	tig00001147	155849	18	Bin41
tig00001122	124860	tig00000187	403103	24	Bin34
tig00001122	124860	tig00001122	124860	6	Bin34
tig00000176	118374	tig00001281	2147007	12	Bin13
tig00000176	118374	tig00001282	44201	5
tig00000024	111806	tig00001068	1259127	16	Bin10
tig00001188	111026	tig00000055	96898	11	Bin42
tig00001231	110784	tig00001134	758644	14	Bin22
tig00001218	110095	tig00000086	77853	6	Bin47
tig00001167	108757	tig00001072	3580076	12	Bin05
tig00000157	106178	tig00000155	190777	7	Bin44
tig00001264	101087	tig00001259	2696226	9	Bin06
tig00000055	96898	tig00001187	52867	11	Bin42
tig00000055	96898	tig00001188	111026	11	Bin42
tig00001133	94918	tig00000089	282303	15	Bin22
tig00001133	94918	tig00000096	648704	11	Bin22
tig00001143	92030	tig00000104	85692	5
tig00001143	92030	tig00000103	1190703	5
tig00000104	85692	tig00001144	77948	16	Bin40
tig00000104	85692	tig00001143	92030	5
tig00000104	85692	tig00000103	1190703	5
tig00000054	84519	tig00001184	433932	14	Bin09
tig00000016	80478	tig00001111	333506	16	Bin37
tig00001144	77948	tig00000104	85692	16	Bin40
tig00001144	77948	tig00000103	1190703	6
tig00000086	77853	tig00001218	110095	6	Bin47
tig00001145	74221	tig00000110	148615	13	Bin43
tig00000209	67294	tig00001176	521221	11	Bin35
tig00000209	67294	tig00001207	683683	5
tig00016870	64252	tig00001255	35168	8	Bin45
tig00001100	63698	tig00000094	1100840	11	Bin18
tig00001100	63698	tig00000008	1044139	5
tig00000033	63251	tig00001064	5962056	11	Bin01
tig00001079	62934	tig00000228	292438	9	Bin38
tig00001165	62894	tig00001294	62610	5	Bin46
tig00001294	62610	tig00001165	62894	5	Bin46
tig00001098	59182	tig00001072	3580076	7	Bin05
tig00001175	53241	tig00000198	565188	7	Bin35
tig00001187	52867	tig00000055	96898	11	Bin42
tig00001185	51875	tig00000047	1259768	12	Bin15
tig00000032	51643	tig00001149	358632	17	Bin01
tig00001107	51478	tig00000043	2308799	6	Bin02
tig00001107	51478	tig00001106	2881272	5	Bin02
tig00016866	49024	tig00001101	1531400	7	Bin14
tig00001159	46491	tig00000234	219885	8	Bin29
tig00000302	45619	tig00000065	1831748	12
tig00001282	44201	tig00000176	118374	5
tig00000075	40732	tig00001140	4312477	5	Bin03
tig00001208	40579	tig00001209	840461	5
tig00001309	40174	tig00001308	627740	5
tig00001096	37608	tig00001097	1787261	5	Bin05
tig00001103	35471	tig00001111	333506	5	Bin37
tig00001255	35168	tig00016870	64252	8	Bin45
tig00000144	34700	tig00001259	2696226	8	Bin06
tig00001233	30286	tig00001126	756249	11	Bin25
tig00001280	28840	tig00001281	2147007	7	Bin13
