# Supplementary material for: Emergence of the Ug99 lineage of the wheat stem rust pathogen through somatic hybridisation
Source: Nat Commun. 2019 Nov 7;10:5068. doi: 10.1038/s41467-019-12927-7 (PMC6838127; doi:10.1038/s41467-019-12927-7)
Supplement: Supplementary file 6 — Supplementary Data 3 [file 41467_2019_12927_MOESM6_ESM.xlsx]

## Sheet: Ug99 karyon assign
Table S7.Summary of haplotype assignment before breaking chimeric contigs in Ug99
contig	contig length	bin assignment	original reads coverage	21-0-subtracted reads coverage	haplotype assignment	telomere position
tig00002120	546604	Bin01	28	0	A
tig00000228	462093	Bin01	25	0	A
tig00000139	47435	Bin01	25	0	A
tig00001941	820299	Bin01	26	0	A
tig00002072	141594	Bin01	22	0	A
tig00000354	264186	Bin01	24	0	A
tig00001972	452097	Bin01	25	0	A
tig00002048	1286230	Bin01	25	0	A
tig00002180	427192	Bin01	25	0	A
tig00002047	61136	Bin01	20	0	A
tig00001935	4391699	Bin01	26	6	A/C
tig00002122	629554	Bin01	24	8	A/C
tig00000189	116908	Bin01	26	6	C
tig00002177	135889	Bin01	20	7	C
tig00000169	490269	Bin01	26	8	C
tig00002179	323339	Bin01	25	11	C
tig00001997	1471993	Bin01	27	12	C
tig00002155	1458432	Bin01	27	13	C
tig00000136	444519	Bin02	25	0	A
tig00001953	256567	Bin02	23	0	A
tig00001954	44952	Bin02	15	0	A
tig00000271	891495	Bin02	25	0	A
tig00000227	185942	Bin02	24	0	A
tig00001955	1613940	Bin02	26	0	A
tig00002079	1258672	Bin02	25	0	A
tig00016881	2063525	Bin02	28	1	A/C
tig00002080	2780052	Bin02	26	6	A/C
tig00002216	76991	Bin02	20	4	C
tig00016850	107724	Bin02	20	5	C
tig00002249	395479	Bin02	25	7	C
tig00000150	373442	Bin02	24	7	C
tig00000352	259128	Bin02	25	9	C
tig00016848	79975	Bin02	23	9	C
tig00002251	495054	Bin02	26	10	C
tig00002218	248999	Bin02	25	10	C
tig00000185	2918762	Bin02	26	10	C
tig00002160	2383431	Bin03	25	0	A
tig00000369	103325	Bin03	26	6	C
tig00000361	126327	Bin03	20	6	C
tig00000158	1332957	Bin03	26	7	C
tig00000213	132841	Bin03	24	10	C
tig00000343	652172	Bin03	26	11	C
tig00002036	489158	Bin04	27	0	A
tig00000033	181488	Bin04	26	0	A
tig00000051	84356	Bin04	24	0	A
tig00002038	783195	Bin04	24	0	A
tig00000079	226689	Bin04	26	0	A
tig00001959	804699	Bin04	25	0	A
tig00000167	246097	Bin04	26	0	A
tig00001957	2616556	Bin04	27	1	A/C
tig00001990	319236	Bin04	24	7	C
tig00002028	653059	Bin04	25	9	C
tig00002030	1329065	Bin04	25	10	C
tig00000053	2255390	Bin04	25	10	C
tig00001987	89284	Bin05	25	0	A
tig00000020	2437852	Bin05	26	0	A
tig00001988	33046	Bin05	13	0	A
tig00001981	3019403	Bin05	26	10	C
tig00000014	388410	Bin06	25	0	A
tig00000143	208000	Bin06	25	0	A
tig00000351	161278	Bin06	22	0	A
tig00001942	660199	Bin06	26	0	A
tig00000008	485083	Bin06	26	0	A
tig00000013	134712	Bin06	24	0	A	5'
tig00000010	95108	Bin06	22	0	A
tig00001970	647482	Bin06	26	0	A
tig00001944	1140035	Bin06	26	0	A
tig00001962	1518673	Bin06	26	5	A/C
tig00001939	2755940	Bin06	26	7	A/C
tig00000346	64966	Bin06	24	6	C
tig00001964	494486	Bin06	25	10	C
tig00002172	240896	Bin06	26	10	C
tig00002151	193842	Bin06	25	10	C
tig00001965	259701	Bin06	24	10	C
tig00001967	491926	Bin06	26	10	C
tig00001933	701805	Bin06	25	11	C
tig00002153	114122	Bin06	26	13	C
tig00002089	2356930	Bin07	26	0	A
tig00016883	288056	Bin07	23	9	C
tig00000064	530835	Bin07	26	10	C
tig00002045	192224	Bin07	24	10	C
tig00000176	1157591	Bin07	26	12	C
tig00002023	644576	Bin08	25	0	A
tig00000044	1978284	Bin08	26	3	A/C
tig00002019	915848	Bin08	26	8	C
tig00002021	460745	Bin08	24	10	C
tig00002111	438102	Bin09	26	0	A
tig00002108	61350	Bin09	21	0	A
tig00002110	62333	Bin09	20	0	A
tig00001951	506432	Bin09	25	0	A
tig00002109	182268	Bin09	25	0	A
tig00000096	580286	Bin09	25	0	A
tig00000092	2359347	Bin09	26	8	A/C
tig00000109	38674	Bin09	19	6	C
tig00000319	292281	Bin09	27	7	C
tig00002035	966793	Bin10	25	0	A
tig00000115	96517	Bin10	24	0	A
tig00002150	2101519	Bin10	26	0	A
tig00001937	355008	Bin10	23	8	C
tig00002134	968001	Bin10	26	9	C
tig00000181	248352	Bin10	24	9	C
tig00000024	1669889	Bin10	26	10	C
tig00002156	2128140	Bin11	26	0	A
tig00002101	32793	Bin11	13	2	C
tig00002104	65647	Bin11	15	3	C
tig00000118	1637937	Bin11	29	7	C
tig00002102	919395	Bin11	25	12	C
tig00016868	1807454	Bin12	25	0	A
tig00000029	1545702	Bin12	26	9	C
tig00000038	100553	Bin12	22	11	C	3'
tig00001993	35583	Bin13	11	1	?
tig00001991	42096	Bin13	12	3	?
tig00001992	1222552	Bin13	25	0	A
tig00000041	1231138	Bin13	25	11	C
tig00002205	82541	Bin14	23	2	?
tig00002204	607477	Bin14	25	0	A
tig00002116	249707	Bin14	25	0	A
tig00002114	86362	Bin14	22	0	A
tig00000106	610777	Bin14	26	0	A
tig00002051	1702058	Bin14	25	9	C
tig00002219	1050693	Bin15	25	0	A
tig00002131	789588	Bin15	25	0	A
tig00000168	450838	Bin15	25	9	C
tig00002191	1336942	Bin15	25	12	C
tig00000246	812307	Bin16	25	0	A	3'
tig00016877	1536439	Bin16	26	7	A/C
tig00002206	75966	Bin16	20	11	C
tig00000232	93477	Bin16	26	11	C
tig00002208	600021	Bin16	27	16	C
tig00002240	822469	Bin17	25	0	A
tig00002043	572615	Bin17	25	0	A
tig00000298	247813	Bin17	24	0	A
tig00002238	495687	Bin17	24	0	A
tig00000085	83243	Bin17	23	0	A
tig00002069	848820	Bin17	34	1	A
tig00002091	924716	Bin17	25	8	C
tig00002163	117870	Bin17	23	9	C
tig00000215	877179	Bin17	26	10	C
tig00002165	1834535	Bin17	106	20	C
tig00000199	1228588	Bin18	25	0	A
tig00002184	115919	Bin18	22	0	A
tig00001999	189361	Bin18	23	0	A
tig00002182	335062	Bin18	23	6	A/C
tig00002001	1343206	Bin18	25	9	C
tig00000111	1104345	Bin19	25	0	A	5'
tig00001950	51371	Bin19	13	6	C
tig00001949	1270193	Bin19	25	8	C
tig00000295	99472	Bin20	22	0	A
tig00000336	725189	Bin20	25	0	A
tig00002229	876512	Bin20	24	9	C
tig00000191	336395	Bin21	24	0	A
tig00002124	1844510	Bin21	26	2	A/C
tig00000257	308361	Bin21	26	4	C
tig00000188	1015983	Bin21	26	10	C
tig00000186	115514	Bin22	24	0	A
tig00000190	221296	Bin22	24	0	A
tig00002215	1469932	Bin22	26	0	A
tig00002213	293227	Bin22	24	0	A
tig00002224	141612	Bin22	24	7	C
tig00002222	1380910	Bin22	25	8	C
tig00002168	387595	Bin22	24	9	C
tig00002125	1111507	Bin23	26	0	A
tig00002147	1162189	Bin23	26	9	C
tig00000269	1074962	Bin24	25	0	A
tig00002064	173290	Bin24	21	8	C
tig00002062	867285	Bin24	24	9	C
tig00002087	1050591	Bin25	25	0	A
tig00002256	130046	Bin25	23	10	C
tig00000069	212261	Bin25	26	10	C
tig00000304	785301	Bin25	26	10	C	3'
tig00002016	371971	Bin26	24	0	A
tig00002253	399544	Bin26	26	0	A
tig00001994	976701	Bin26	24	6	A/C
tig00016853	314549	Bin26	25	9	C
tig00000127	513256	Bin27	24	0	A
tig00000126	61217	Bin27	23	0	A
tig00000152	530467	Bin27	24	0	A
tig00002119	45950	Bin27	13	0	A
tig00002075	779035	Bin27	25	8	C	5'
tig00002077	274667	Bin27	23	10	C
tig00002057	884454	Bin28	25	0	A
tig00002242	462715	Bin28	24	7	C
tig00002244	156828	Bin28	23	8	C
tig00000099	350353	Bin28	25	9	C
tig00000267	417267	Bin29	25	0	A
tig00000280	587338	Bin29	25	0	A
tig00002232	1002316	Bin29	26	11	C	3'
tig00002186	1146607	Bin30	27	0	A
tig00002194	835242	Bin30	26	13	C
tig00000175	249846	Bin31	25	0	A
tig00000349	520076	Bin31	25	0	A
tig00002059	709984	Bin31	24	9	C
tig00000117	391420	Bin32	24	0	A
tig00002136	727415	Bin32	25	5	A/C
tig00002173	254274	Bin32	26	7	C
tig00000048	36156	Bin33	20	0	A
tig00000049	386674	Bin33	24	0	A
tig00002025	853255	Bin33	25	5	A/C
tig00000047	367272	Bin33	24	8	C
tig00000137	477088	Bin34	25	0	A	3'
tig00000134	312055	Bin34	25	0	A
tig00002096	841234	Bin34	26	8	C
tig00000224	265075	Bin35	25	0	A
tig00002084	859363	Bin35	26	5	A/C
tig00000217	451496	Bin35	25	9	C
tig00002112	712407	Bin36	24	0	A
tig00002054	44894	Bin36	15	3	C
tig00002053	671505	Bin36	26	10	C
tig00000219	107644	Bin37	25	0	A
tig00000077	96254	Bin37	25	0	A
tig00000230	620521	Bin37	26	0	A	5'
tig00000326	182136	Bin37	25	0	A
tig00002009	67090	Bin37	19	6	C
tig00002010	423666	Bin37	23	9	C
tig00002008	243474	Bin37	24	10	C
tig00002012	148633	Bin37	24	12	C
tig00000293	455824	Bin38	25	0	A
tig00002227	726286	Bin38	27	6	C
tig00002107	622594	Bin39	27	0	A
tig00000095	298502	Bin39	25	6	C
tig00000097	182296	Bin39	27	11	C
tig00002209	157006	Bin40	25	0	A
tig00000357	349163	Bin40	26	1	A
tig00000314	615372	Bin40	25	7	C
tig00002196	98845	Bin41	24	0	A
tig00002198	474827	Bin41	24	0	A
tig00002138	696033	Bin41	25	10	C
tig00002166	577911	Bin42	25	0	A
tig00002158	589794	Bin42	26	7	C
tig00001976	187992	Bin42	23	7	C
tig00001978	327281	Bin43	26	0	A
tig00002246	361266	Bin43	25	10	C
tig00002233	79204	Bin44	21	0	A
tig00000282	392538	Bin44	25	0	A
tig00002066	577358	Bin44	25	10	C
tig00002170	646406	Bin45	26	0	A
tig00000183	471897	Bin45	25	7	C
tig00000292	449355	Bin46	25	0	A
tig00016875	524834	Bin46	27	6	A/C	5'
tig00000310	135505	Bin46	22	9	C
tig00002093	322659	Bin47	23	0	A
tig00016846	302623	Bin47	25	8	C
tig00002190	294417	Bin48	26	0	A
tig00000200	291082	Bin48	26	7	C
tig00000101	285388	Bin49	25	0	A
tig00000037	562626	Bin49	30	6	A/C
tig00002004	169607	Bin49	27	8	C
tig00002098	232849	Bin50	23	0	A
tig00000124	254089	Bin50	26	13	C
tig00000198	181138	Bin51	25	0	A
tig00002188	207268	Bin51	25	12	C
tig00000052	173552	Bin52	26	0	A	3'
tig00002017	236531	Bin52	24	9	C
tig00000337	110215	Bin53	22	0	A
tig00000342	152788	Bin53	24	0	A
tig00002211	213743	Bin53	24	9	C
tig00002230	143962	Bin54	22	0	A
tig00002105	119855	Bin54	22	4	C
tig00000277	86289	Bin54	23	9	C
tig00002200	291752	Bin55	27	1	A	3'
tig00002140	262385	Bin55	24	10	C
tig00000172	85817	Bin56	25	0	A
tig00002074	115192	Bin56	22	5	C
tig00002176	48261	Bin57	14	0	A
tig00002175	135715	Bin57	24	0	A
tig00000355	139332	Bin57	26	1	C	5'
tig00002203	104723	Bin58	28	0	A
tig00000234	75062	Bin58	23	10	C
tig00000028	86546	Bin59	25	0	A
tig00001983	108890	Bin59	25	8	C
tig00002192	50052	Bin60	14	1	?
tig00002220	54781	Bin60	13	4	?
tig00002130	47848	Bin61	17	1	A
tig00000132	33974	Bin61	22	5	C
tig00000121	90195	Bin62	22	0	A
tig00002100	125074	Bin62	21	9	C
tig00002058	46853	NA	14	1	?
tig00002255	46689	NA	19	1	?
tig00002210	54190	NA	17	2	?
tig00002092	39237	NA	14	2	?
tig00002152	19143	NA	8	2	?
tig00002243	31315	NA	13	2	?
tig00000302	244804	NA	26	2	?
tig00002005	31603	NA	14	2	?
tig00002063	35065	NA	13	2	?
tig00002167	18746	NA	14	2	?
tig00000078	33043	NA	16	2	?
tig00002018	46633	NA	20	2	?
tig00001966	40263	NA	18	2	?
tig00002029	35153	NA	16	2	?
tig00002068	31659	NA	16	2	?
tig00001998	39775	NA	13	2	?
tig00002052	33163	NA	13	2	?
tig00016847	24067	NA	8	3	?
tig00002228	66101	NA	17	3	?
tig00002103	21171	NA	8	3	?
tig00000377	64540	NA	80	3	?
tig00000375	41515	NA	49	3	?
tig00002178	51605	NA	17	3	?
tig00002067	23842	NA	11	3	?
tig00000187	250767	NA	27	3	?
tig00016851	25428	NA	14	3	?
tig00002195	19496	NA	12	3	?
tig00002065	47430	NA	15	4	?
tig00016882	14427	NA	11	4	?
tig00000380	46764	NA	85	4	?
tig00002187	33069	NA	14	4	?
tig00002141	23587	NA	10	4	?
tig00000382	45226	NA	77	4	?
tig00002073	57488	NA	17	4	?
tig00002181	45474	NA	13	4	?
tig00016872	75974	NA	21	4	?
tig00002076	34672	NA	21	4	?
tig00002225	51328	NA	22	5	?
tig00002006	189985	NA	27	9	?
tig00002135	32761	NA	9	0	A
tig00002094	37550	NA	11	0	A
tig00002003	21611	NA	11	0	A	3'
tig00001960	36657	NA	15	0	A
tig00002026	81409	NA	20	0	A
tig00002214	30747	NA	15	0	A
tig00001952	21747	NA	11	0	A
tig00000123	95533	NA	26	0	A
tig00002236	23014	NA	4	0	A
tig00002037	30983	NA	13	0	A
tig00002146	22848	NA	5	0	A
tig00002161	22730	NA	5	0	A
tig00002237	60925	NA	22	0	A
tig00016871	19468	NA	11	0	A	3'
tig00002126	36519	NA	15	0	A
tig00001982	47877	NA	15	0	A
tig00002259	112565	NA	62	0	A
tig00001973	19728	NA	9	0	A
tig00001986	18418	NA	11	0	A
tig00001968	27502	NA	10	0	A
tig00002145	41396	NA	21	0	A	5'
tig00002106	51219	NA	22	0	A
tig00016878	34568	NA	12	0	A
tig00002148	46724	NA	12	0	A
tig00000205	31484	NA	29	0	A
tig00000379	24271	NA	80	0	A
tig00002262	8841	NA	9	0	A
tig00000275	34474	NA	12	0	A
tig00002263	17758	NA	12	0	A
tig00000204	24142	NA	19	0	A	3'
tig00016870	57313	NA	17	0	A
tig00002013	33013	NA	12	0	A
tig00000365	29522	NA	69	0	A
tig00000311	77806	NA	20	0	A
tig00000286	39116	NA	24	0	A
tig00001985	88255	NA	23	0	A
tig00002042	64462	NA	18	0	A
tig00001971	23451	NA	10	0	A
tig00002031	52599	NA	16	0	A
tig00002197	30386	NA	9	0	A
tig00002115	30153	NA	27	0	A
tig00002193	123399	NA	22	0	A
tig00002040	44333	NA	21	0	A	3'
tig00002039	61465	NA	20	0	A
tig00002129	97150	NA	21	0	A
tig00000378	18520	NA	82	0	A
tig00000274	32994	NA	13	0	A
tig00016852	21575	NA	7	0	A
tig00002082	154842	NA	23	0	A
tig00002083	24569	NA	11	0	A
tig00000253	30215	NA	21	0	A
tig00000057	109878	NA	26	0	A
tig00002027	17723	NA	11	0	A
tig00000157	48304	NA	110	0	A
tig00002199	37404	NA	11	0	A
tig00000370	33312	NA	62	0	A
tig00002174	30048	NA	7	0	A
tig00000177	80601	NA	24	0	A
tig00002234	22434	NA	9	0	A
tig00016866	17020	NA	7	0	A
tig00002085	32910	NA	13	0	A
tig00001975	31578	NA	14	0	A
tig00000321	80904	NA	19	0	A
tig00002189	19510	NA	2	0	A
tig00000252	55062	NA	21	0	A
tig00002202	38840	NA	12	0	A
tig00000323	29716	NA	23	0	A	5'
tig00002020	27570	NA	17	0	A
tig00000362	40872	NA	65	0	A
tig00002257	75610	NA	78	0	A
tig00000254	21079	NA	17	0	A
tig00002247	50973	NA	50	0	A
tig00002162	39124	NA	21	0	A	3'
tig00002137	33765	NA	12	0	A
tig00001946	44812	NA	16	0	A
tig00000046	35933	NA	21	0	A
tig00002261	24287	NA	4	0	A
tig00002055	48628	NA	17	0	A
tig00000201	49966	NA	26	0	A
tig00002088	37545	NA	14	0	A
tig00000162	44099	NA	105	0	A
tig00002015	27047	NA	12	0	A
tig00001947	96438	NA	38	0	A
tig00002095	26605	NA	15	0	A
tig00016867	63335	NA	19	0	A
tig00001956	27195	NA	11	0	A
tig00016880	24939	NA	4	0	A
tig00000151	67904	NA	73	0	A
tig00002056	31615	NA	15	0	A
tig00002183	32733	NA	11	0	A
tig00001943	35666	NA	17	0	A
tig00002132	17901	NA	9	0	A
tig00002034	27393	NA	13	0	A
tig00002113	32595	NA	13	0	A
tig00000318	31475	NA	21	0	A	5'
tig00002050	36259	NA	16	0	A
tig00000221	125220	NA	24	0	A
tig00002090	18789	NA	5	0	A
tig00000259	22977	NA	2499	0	A
tig00000366	171575	NA	24	0	A
tig00000273	21774	NA	9	0	A
tig00001948	24170	NA	12	0	A
tig00002086	19565	NA	8	0	A
tig00002128	47886	NA	18	0	A
tig00002157	41683	NA	72	0	A
tig00001938	23856	NA	11	0	A
tig00002133	49371	NA	22	0	A
tig00002070	53202	NA	1505	0	A
tig00002159	25879	NA	11	0	A
tig00000203	94235	NA	25	0	A
tig00001995	34102	NA	12	0	A
tig00002081	14257	NA	3	0	A
tig00000128	38801	NA	24	0	A
tig00000397	64243	NA	23	0	A
tig00000284	55371	NA	18	0	A
tig00001996	57080	NA	20	0	A
tig00000155	26960	NA	83	0	A
tig00002239	16265	NA	10	0	A
tig00002046	52029	NA	19	0	A
tig00002226	58102	NA	21	0	A
tig00000131	64785	NA	15	0	A
tig00001989	22208	NA	25	0	A	3'
tig00002241	23421	NA	11	0	A
tig00016879	25308	NA	10	0	A	3'
tig00001958	24656	NA	7	0	A
tig00002014	51867	NA	18	0	A
tig00002212	25026	NA	11	0	A
tig00002252	29018	NA	14	0	A
tig00001984	23799	NA	13	0	A
tig00002071	152338	NA	93	0	A
tig00002258	44121	NA	37	0	A
tig00002024	25112	NA	10	0	A
tig00001940	26554	NA	13	0	A
tig00002121	21156	NA	4	0	A
tig00002248	137200	NA	30	0	A
tig00000299	61090	NA	23	0	A	5'
tig00002002	23881	NA	7	0	A
tig00002000	41884	NA	16	1	A
tig00002250	34410	NA	17	1	A
tig00002231	41360	NA	14	1	A
tig00002099	31395	NA	10	1	A
tig00002207	25607	NA	8	1	?
tig00001979	81420	NA	18	1	A
tig00002169	49146	NA	19	1	A
tig00002032	21238	NA	11	1	A
tig00002061	8388	NA	4	1	?
tig00016869	26618	NA	7	1	?
tig00002097	54833	NA	19	1	A
tig00002139	37254	NA	13	1	A
tig00002223	47043	NA	17	1	A
tig00002185	41395	NA	22	1	A
tig00002044	34145	NA	15	1	A
tig00000202	53106	NA	25	1	A
tig00002007	83380	NA	18	1	A
tig00002127	69952	NA	23	1	A
tig00016849	16952	NA	8	1	?
tig00002217	25097	NA	10	1	A
tig00001936	24404	NA	7	1	?
tig00002144	25625	NA	53	1	A
tig00002164	49819	NA	17	1	A
tig00002011	53426	NA	19	1	A
tig00000130	31107	NA	16	1	A
tig00016873	16271	NA	14	1	A
tig00001977	28668	NA	10	1	A
tig00001934	24751	NA	7	1	?
tig00000129	40600	NA	21	1	A
tig00002123	21808	NA	10	1	A
tig00002245	22538	NA	16	2	?
tig00002254	52429	NA	22	2	A
tig00000371	22752	NA	52	2	A
tig00001974	87313	NA	23	2	A
tig00002143	77079	NA	97	2	A
tig00000331	61846	NA	19	2	A	3'
tig00000019	58990	NA	22	2	A
tig00002078	36398	NA	11	2	?
tig00000363	79727	NA	88	3	A
tig00000385	38917	NA	31	3	A
tig00000305	82987	NA	69	3	A
tig00000316	130949	NA	24	4	A/C
tig00000081	22228	NA	5	2	C
tig00002117	57300	NA	20	4	C
tig00002022	26726	NA	11	4	C
tig00016876	19230	NA	7	4	C
tig00000808	22305	NA	5	5	C
tig00016874	15226	NA	13	5	C	5'
tig00001963	26304	NA	8	6	C
tig00000313	84315	NA	23	6	C
tig00002221	156777	NA	24	7	C
tig00000005	23448	NA	9	8	C
tig00002033	79658	NA	22	9	C
tig00002142	79828	NA	31	10	C
tig00000100	50907	NA	22	12	C
tig00016854	15097	NA	20	17	C
tig00002171	102314	NA	25	20	C
tig00002154	44311	NA	23	24	C
tig00000390	62884	NA	25	25	C
tig00016855	41541	NA	31	29	C
tig00000404	31360	NA	37	37	C
tig00000374	106844	NA	6542	19	mitochondria
Total size	176028632

## Sheet: 21-0 haplotype assignment
Supplementary Data 3.Summary of haplotype assignment before breaking chimeric contigs in 21-0
contig	bin assignment	contig length	original reads coverage	Ug99-subtracted reads coverage	haplotype assignment	telomere position
tig00000031	211752	Bin01	35.1783	0	A
tig00000032	51643	Bin01	27.7554	0	A
tig00000033	63251	Bin01	33.3359	1.46172	A
tig00000052	279087	Bin01	36.5216	0	A	5'
tig00000146	538362	Bin01	35.1681	0	A
tig00001066	159277	Bin01	29.3995	0	A
tig00001151	262380	Bin01	34.5983	0	A
tig00001153	406808	Bin01	34.7514	0	A
tig00001198	501908	Bin01	35.6074	0	A
tig00001200	3232840	Bin01	35.8237	0	A
tig00001215	393762	Bin01	34.8549	0	A	5'
tig00001064	5962056	Bin01	36.0756	0.730963	A/B	5'
tig00001093	3059886	Bin01	35.6357	5.31302	A/B
tig00001149	358632	Bin01	34.0691	3.18091	A/B
tig00000017	564256	Bin01	36.1224	15.6864	B
tig00000191	1335576	Bin01	36.4291	16.2496	B
tig00000221	708797	Bin01	36.513	12.0302	B
tig00001087	2074545	Bin01	35.8561	15.7163	B
tig00001088	451097	Bin01	36.2261	9.70733	B
tig00001090	538416	Bin01	35.4479	16.159	B
tig00001095	1466680	Bin01	35.3341	16.8749	B
tig00001124	785813	Bin01	35.3961	14.7848	B
tig00001155	1587798	Bin01	35.7656	15.5988	B
tig00001181	513122	Bin01	35.5331	15.4774	B
tig00001183	1426016	Bin01	35.0425	12.3989	B
tig00001207	683683	Bin01	34.8273	17.1184	B
tig00001209	840461	Bin01	35.5198	17.4728	B	3'
tig00001290	556249	Bin01	35.83	16.7397	B
tig00000043	2308799	Bin02	35.3379	0	A
tig00001116	2457600	Bin02	35.7129	0	A
tig00001242	1215548	Bin02	35.0596	0	A
tig00001106	2881272	Bin02	35.4574	8.64796	A/B
tig00001203	5559378	Bin02	35.92	10.6918	A/B	3'
tig00001107	51478	Bin02	21.5639	11.5055	B
tig00001201	624508	Bin02	34.8097	17.2577	B	5'
tig00001246	1818775	Bin02	35.883	17.9043	B
tig00000074	640264	Bin03	35.3435	0	A	3'
tig00000075	40732	Bin03	19.4847	0	A
tig00000076	1181193	Bin03	36.1618	0	A
tig00000080	167098	Bin03	32.2875	0	A
tig00000103	1190703	Bin03	34.9031	0	A
tig00001212	850193	Bin03	35.1475	0	A
tig00001140	4312477	Bin03	35.5675	6.97287	A/B
tig00000078	885770	Bin03	35.3575	13.4757	B
tig00001141	1225226	Bin03	35.1791	9.14281	B
tig00001224	275711	Bin03	33.2761	11.6811	B
tig00001225	1670438	Bin03	35.8627	18.3569	B
tig00001228	268516	Bin03	34.6313	14.6359	B
tig00000077	243815	Bin03	34.6007	15.5997	B	3'
tig00000117	849105	Bin04	35.5063	0	A	3'
tig00000121	55396	Bin04	36.2399	1.06435	A
tig00001199	18149	Bin04	8.45474	0	A
tig00001250	3980396	Bin04	36.5584	3.86797	A/B	3'
tig00000114	738081	Bin04	35.5654	17.2045	B	3'
tig00000116	1109717	Bin04	35.8752	17.5279	B
tig00000118	163723	Bin04	36.6981	2.56898	B
tig00000120	987176	Bin04	35.3755	14.3558	B
tig00000067	192734	Bin05	34.8817	0	A
tig00000135	367016	Bin05	35.0759	0	A
tig00001204	641132	Bin05	34.9679	0	A
tig00001205	704975	Bin05	35.0604	0	A
tig00001278	370603	Bin05	35.4392	0	A	3'
tig00001292	429439	Bin05	33.4211	0	A
tig00001072	3580076	Bin05	35.6586	7.89841	A/B
tig00000044	147614	Bin05	35.2903	14.4345	B	3'
tig00000064	894165	Bin05	35.7601	13.403	B
tig00001097	1787261	Bin05	35.4443	20.4107	B
tig00001098	59182	Bin05	25.7987	7.32103	B
tig00001167	108757	Bin05	30.7186	11.0031	B
tig00000134	245612	Bin06	34.5569	0	A
tig00000144	34700	Bin06	27.1782	0	A
tig00000152	144638	Bin06	32.668	0	A	3'
tig00000163	675813	Bin06	35.2109	0	A
tig00001257	62462	Bin06	29.879	0	A	5'
tig00001264	101087	Bin06	29.5894	0	A
tig00001265	39744	Bin06	18.4696	0	A
tig00001266	706163	Bin06	34.6681	0	A
tig00001268	1064650	Bin06	35.3882	0	A
tig00001269	48349	Bin06	27.7356	0	A
tig00001270	103669	Bin06	31.8297	0	A
tig00001259	2696226	Bin06	36.0029	14.4946	A/B
tig00000143	42476	Bin06	31.6612	0.679325	B
tig00000150	202994	Bin06	34.0825	4.23063	B
tig00001261	941504	Bin06	35.8624	12.661	B	3'
tig00001081	1704741	Bin07	35.5505	0	A	5'
tig00000015	298260	Bin07	34.7864	13.664	B
tig00000026	1324327	Bin07	35.6326	17.1726	B	3'
tig00000065	1831748	Bin08	38.7905	0	A
tig00000102	758337	Bin08	35.311	0	A
tig00001223	257234	Bin08	35.5436	0	A
tig00016868	263763	Bin08	35.5499	0	A	3'
tig00001191	292000	Bin08	34.2555	18.0783	B
tig00001196	2882352	Bin08	36.0197	14.3198	B
tig00016874	172314	Bin08	33.4593	16.7316	B
tig00000054	84519	Bin09	32.0608	0	A
tig00001118	2244237	Bin09	35.8368	0	A	5'
tig00001274	2480401	Bin09	36.0581	0	A
tig00001276	672680	Bin09	35.5261	0	A
tig00001085	1728358	Bin09	35.2125	6.28429	A/B
tig00001114	2117779	Bin09	36.3638	6.89204	A/B
tig00000051	898300	Bin09	35.9095	15.6499	B
tig00000175	2007653	Bin09	35.5454	14.0623	B	3'
tig00001131	1478368	Bin09	35.2176	16.075	B
tig00001184	433932	Bin09	34.1805	18.9898	B
tig00001239	1334784	Bin09	35.7568	11.0568	B
tig00000024	111806	Bin10	33.6438	0	A
tig00000183	715695	Bin10	35.8493	0	A
tig00001070	258575	Bin10	34.357	0	A
tig00001128	1560234	Bin10	35.5571	0	A
tig00000011	2320455	Bin10	36.195	13.3377	A/B
tig00001068	1259127	Bin10	35.6769	4.29169	A/B
tig00001104	930733	Bin10	35.38	3.9014	A/B
tig00000105	1426119	Bin10	36.2525	16.6527	B
tig00000148	1351439	Bin12	36.0853	0	A
tig00000019	1993919	Bin12	35.9949	5.0195	A/B
tig00001076	411579	Bin12	37.2803	7.09308	A/B
tig00001272	1098810	Bin12	34.8818	15.2023	B
tig00000178	510483	Bin13	34.9987	0	A
tig00000197	1436202	Bin13	35.8326	0	A
tig00001310	338175	Bin13	33.8394	0	A
tig00001280	28840	Bin13	8.91404	1.90191	?
tig00001281	2147007	Bin13	35.7271	13.0071	A/B
tig00000176	118374	Bin13	33.0751	5.70361	B
tig00000008	1044139	Bin14	35.5354	0.555477	A
tig00001101	1531400	Bin14	35.6094	12.1957	A/B
tig00000039	468615	Bin14	35.9433	12.6086	B	5'
tig00016866	49024	Bin14	29.7512	2.9537	B
tig00000047	1259768	Bin15	35.5172	0	A
tig00001185	51875	Bin15	19.4871	5.81103	B
tig00001186	1191679	Bin15	35.9888	12.5779	B
tig00000295	745701	Bin16	35.9978	0	A	5'
tig00001305	681715	Bin16	36.8576	10.7391	A/B
tig00001307	750863	Bin16	36.0367	2.33126	A/B
tig00001303	896943	Bin16	36.0112	14.997	B
tig00000204	920021	Bin17	35.8557	0	A	3'
tig00001298	42938	Bin17	27.0142	0	A
tig00001299	24907	Bin17	2.32252	0	A
tig00001300	499251	Bin17	34.9134	0	A
tig00001178	1183789	Bin17	35.7692	16.0588	A/B
tig00000041	384983	Bin17	35.0264	16.0221	B	3'
tig00000205	49910	Bin17	31.4033	5.00258	B
tig00000206	38456	Bin17	30.1863	3.31374	B
tig00001099	659287	Bin18	35.2734	0	A
tig00001195	510529	Bin18	35.1464	0	A
tig00001100	63698	Bin18	28.2724	2.53818	A/B
tig00000094	1100840	Bin18	35.8199	15.4232	B
tig00001160	823500	Bin19	35.2971	0	A	3'
tig00000301	691650	Bin19	37.006	16.7229	B	3'
tig00000306	426920	Bin20	35.1628	0	A	5'
tig00001074	494423	Bin20	34.1026	0	A
tig00001287	968579	Bin20	35.3774	11.5781	B	5'
tig00001156	834920	Bin21	37.4714	0.568435	A
tig00001256	685193	Bin21	35.0579	0	A
tig00001162	388284	Bin21	57.4454	22.5365	B
tig00001284	150735	Bin21	34.221	19.3382	B
tig00001286	1032019	Bin21	35.4552	22.2676	B
tig00000089	282303	Bin22	34.7867	0	A
tig00001231	110784	Bin22	30.8747	0	A
tig00001133	94918	Bin22	29.4585	4.56867	A/B
tig00001134	758644	Bin22	35.2131	2.09807	A/B
tig00000096	648704	Bin22	35.7524	15.3832	B
tig00001132	192067	Bin22	34.0566	16.5709	B	5'
tig00000229	383244	Bin23	35.2735	0	A
tig00001138	343985	Bin23	35.4352	0	A
tig00001078	747789	Bin23	34.5795	13.2742	A/B
tig00000226	134696	Bin23	31.8857	6.3884	B
tig00001083	877934	Bin24	35.433	0	A
tig00000062	594368	Bin24	35.5668	16.4985	B
tig00001126	756249	Bin25	35.2876	0	A
tig00001233	30286	Bin25	15.3448	1.58245	?
tig00001232	305220	Bin25	35.5437	12.8005	B	5'
tig00001236	394601	Bin25	33.6184	12.8267	B
tig00001120	629058	Bin26	34.8859	0	A
tig00000190	678691	Bin26	35.9877	9.98928	B	3'
tig00001251	731163	Bin27	35.4256	0	A	5'
tig00001263	916147	Bin27	35.5732	17.1881	B
tig00000177	464252	Bin28	36.0459	0	A	5'
tig00001283	552132	Bin28	36.4765	13.8707	B	3'
tig00001158	728321	Bin29	38.057	0.586564	A
tig00001159	46491	Bin29	22.3169	0	A
tig00000234	219885	Bin29	34.0332	13.1401	B
tig00016876	388544	Bin29	34.7104	15.0117	B
tig00000057	569917	Bin30	35.2134	0	A	3'
tig00001108	654758	Bin30	34.9389	14.811	B
tig00001136	566337	Bin32	34.3576	0	A
tig00001210	522032	Bin32	34.0956	13.0078	B
tig00001295	325648	Bin33	34.6309	0	A
tig00001163	445538	Bin33	35.556	15.2277	B
tig00000187	403103	Bin34	34.6842	1.52224	A/B
tig00001172	329789	Bin34	34.0719	10.2322	A/B
tig00001122	124860	Bin34	30.4167	6.43581	B
tig00001175	53241	Bin35	23.6904	0	A
tig00001176	521221	Bin35	34.4097	0	A
tig00000198	565188	Bin35	34.7011	18.0676	B
tig00000209	67294	Bin35	29.661	9.36024	B
tig00001308	627740	Bin36	36.3413	0	A
tig00001309	40174	Bin36	20.2692	0	A
tig00001216	320287	Bin36	34.338	7.83118	B
tig00001279	142045	Bin36	30.4928	6.7919	B
tig00000016	80478	Bin37	33.4626	0	A	3'
tig00000212	169872	Bin37	31.6765	0	A
tig00001102	179582	Bin37	31.2743	0	A
tig00001103	35471	Bin37	16.0859	0	A
tig00001111	333506	Bin37	34.4043	15.3333	B
tig00001079	62934	Bin38	24.6243	0	A
tig00001080	361905	Bin38	34.8638	0	A	3'
tig00000228	292438	Bin38	34.9901	13.0285	B	5'
tig00001144	77948	Bin40	24.0015	0	A
tig00000104	85692	Bin40	29.4297	12.5829	B
tig00000035	125408	Bin41	34.034	0.895972	A	3'
tig00001147	155849	Bin41	31.7305	21.512	B	5'
tig00000055	96898	Bin42	35.7603	3.21941	A	5'
tig00001187	52867	Bin42	25.4285	5.60363	B
tig00001188	111026	Bin42	29.6722	10.6267	B
tig00001145	74221	Bin43	26.3654	0	A
tig00001146	163713	Bin43	32.4859	0	A
tig00000110	148615	Bin43	35.0866	1.73843	B	5'
tig00000155	190777	Bin44	36.2428	1.03825	A/B	3'
tig00000157	106178	Bin44	34.9514	12.7995	B	3'
tig00001255	35168	Bin45	18.5529	0	A
tig00016870	64252	Bin45	30.6341	9.55799	B	5'
tig00001165	62894	Bin46	25.6839	0	A
tig00001294	62610	Bin46	26.551	10.2758	B
tig00000086	77853	Bin47	33.1395	0	A	3'
tig00001218	110095	Bin47	34.474	11.8188	B	3'
tig00000328	108696	MT	9979.79	30.9358	mt
tig00000302	45619	NA	25.5932	0	A
tig00001282	44201	NA	17.2045	0	A
tig00000006	31434	NA	8.95203	0	A
tig00000048	162823	NA	35.1854	0	A
tig00000090	24312	NA	34.2177	0	A	5'
tig00000099	53052	NA	32.8619	0	A
tig00000100	29959	NA	6.14757	0	A
tig00000126	29865	NA	4.3116	0	A
tig00000129	51165	NA	18.6935	0	A
tig00000130	58712	NA	26.4452	0	A
tig00000140	25478	NA	31.6231	0	A	5'
tig00000161	34659	NA	31.6948	1.21613	A	3'
tig00000167	72835	NA	91.9306	0	A
tig00000170	43203	NA	29.91	0	A	3'
tig00000246	41892	NA	379.237	0	A
tig00000247	39831	NA	377.272	0	A
tig00000307	27203	NA	18.1326	0	A
tig00000329	103205	NA	87.4795	0	A
tig00000333	24244	NA	98.1399	0	A
tig00000491	25192	NA	95.6587	0	A
tig00000493	52726	NA	40.4647	0	A
tig00000496	39153	NA	129.373	0	A
tig00000497	41232	NA	70.9987	0	A
tig00000499	30660	NA	85.5644	0	A
tig00000500	40299	NA	94.44	0	A
tig00000503	27333	NA	130.753	0	A
tig00000508	20153	NA	72.9449	0	A
tig00000510	29873	NA	98.4388	0	A
tig00000513	37263	NA	109.631	0	A
tig00000514	29222	NA	43.3671	0	A
tig00000575	21921	NA	0.908353	0	A
tig00001065	27316	NA	16.8367	0	A
tig00001067	23034	NA	10.0387	0	A
tig00001071	23614	NA	6.37461	0	A
tig00001075	30254	NA	10.1749	0	A
tig00001077	25192	NA	5.47721	0	A
tig00001084	36211	NA	16.8657	0	A
tig00001089	17673	NA	1.81961	0	A
tig00001091	25132	NA	22.447	0	A	5'
tig00001105	23649	NA	3.65106	0	A
tig00001109	43874	NA	7.82384	0	A
tig00001110	38310	NA	22.1232	0	A	3'
tig00001113	155196	NA	47.4656	0	A	3'
tig00001115	30214	NA	4.23168	0	A
tig00001117	27969	NA	11.5543	0	A
tig00001119	30906	NA	8.59687	0	A
tig00001121	34885	NA	10.864	0	A
tig00001125	38630	NA	22.411	0	A	5'
tig00001127	19367	NA	5.27759	0	A
tig00001130	24554	NA	12.7275	0	A
tig00001137	18484	NA	12.8774	0	A
tig00001139	17954	NA	9.08137	0	A
tig00001142	20291	NA	6.03593	0	A
tig00001150	18719	NA	5.07586	0	A
tig00001152	13655	NA	6.32486	0	A
tig00001164	41296	NA	16.7215	0.808383	A
tig00001168	29126	NA	25.323	1.82095	A	5'
tig00001169	52526	NA	25.7088	0	A
tig00001170	16153	NA	3.24163	0	A
tig00001171	31266	NA	10.809	0	A
tig00001174	89056	NA	26.7718	1.00721	A
tig00001177	46400	NA	22.5007	0	A
tig00001182	21852	NA	12.4368	0	A
tig00001189	29652	NA	13.5736	0	A
tig00001206	21268	NA	17.1301	0	A
tig00001213	53004	NA	32.2632	0	A	5'
tig00001214	25332	NA	4.54188	0	A
tig00001217	29657	NA	11.5773	0	A
tig00001219	112226	NA	33.2512	0.823909	A
tig00001226	17333	NA	13.1352	0	A
tig00001229	45557	NA	20.6073	0	A
tig00001230	54730	NA	20.4312	0	A
tig00001240	89959	NA	31.5347	0.970598	A	5'
tig00001241	22695	NA	14.602	0	A
tig00001243	34829	NA	11.3408	0	A
tig00001244	46770	NA	18.2662	0	A
tig00001249	28609	NA	5.99168	0	A
tig00001252	23716	NA	5.74405	0	A
tig00001253	154399	NA	32.9974	0	A
tig00001254	141647	NA	31.4992	0	A	5'
tig00001260	19195	NA	2.55686	0	A
tig00001262	31960	NA	9.37766	0	A
tig00001267	20399	NA	4.66675	0	A
tig00001271	35643	NA	10.2984	0	A
tig00001273	30456	NA	93.647	0	A
tig00001275	32040	NA	11.0761	0	A
tig00001277	26162	NA	6.91465	0	A
tig00001285	30749	NA	3.42157	0	A
tig00001296	30366	NA	9.25351	0	A
tig00001297	45091	NA	19.7569	0	A
tig00001306	42751	NA	91.6033	0	A
tig00001311	43774	NA	26.5757	0	A
tig00016867	24606	NA	3.93615	0	A
tig00016871	41635	NA	22.6619	0	A
tig00016872	21716	NA	14.9522	0	A	3'
tig00016875	22543	NA	6.38841	0	A
tig00001208	40579	NA	15.9638	1.76599	?
tig00000081	45646	NA	5.87955	1.68372	?
tig00000154	32135	NA	33.2366	5.75746	?	3'
tig00000219	34305	NA	43.0306	2.42038	?
tig00000231	60236	NA	343.367	6.0583	?
tig00000235	30751	NA	401.096	0.977464	?
tig00000243	44669	NA	371.519	0.572298	?
tig00000310	58488	NA	31.5199	7.31458	?
tig00000331	51741	NA	95.4636	0.63497	?
tig00000486	29245	NA	51.9861	2.2859	?
tig00000489	57420	NA	46.0812	3.66766	?
tig00000492	48534	NA	68.9635	0.510879	?
tig00000494	48454	NA	54.2046	2.79147	?
tig00000506	40921	NA	109.537	0.529019	?
tig00000511	33713	NA	102.681	1.39887	?
tig00000585	19981	NA	0	0	?
tig00001069	28239	NA	4.36722	0.8393	?
tig00001073	47859	NA	15.5603	1.32278	?
tig00001086	22345	NA	7.32786	6.55337	?
tig00001094	30501	NA	11.6324	2.22239	?
tig00001112	32097	NA	14.0132	1.65769	?
tig00001123	23836	NA	10.0341	0.711781	?
tig00001135	33962	NA	16.8149	0.539044	?
tig00001166	22430	NA	6.38952	0.84222	?
tig00001173	32592	NA	17.3962	1.19766	?
tig00001180	23385	NA	11.1481	0.843703	?
tig00001197	28993	NA	10.3393	0.504915	?
tig00001220	25342	NA	20.6897	1.36473	?
tig00001222	29888	NA	12.134	0.621955	?
tig00001227	22605	NA	2.618	1.58983	?
tig00001237	27373	NA	49.1168	3.82618	?
tig00001245	39511	NA	16.4922	1.79132	?
tig00001248	31454	NA	27.6233	2.94207	?
tig00001293	31953	NA	10.5654	0.557538	?
tig00001304	146188	NA	55.6258	2.42287	?
tig00001312	1008	NA	0	0	?
tig00016865	17253	NA	1.37767	1.26992	?
tig00016869	22294	NA	9.00399	5.78819	?	5'
tig00016873	17734	NA	2.58977	2.22009	?
tig00016877	28038	NA	5.84956	1.69941	?
tig00016879	30150	NA	0	0	?
tig00016880	28583	NA	0	0	?
tig00016881	12984	NA	0	0	?
tig00016882	15113	NA	0	0	?
tig00001193	128444	NA	35.1299	2.09657	A/B
tig00001194	113324	NA	29.0456	1.06349	A/B
tig00001092	74516	NA	25.9736	2.53234	B
tig00000098	23950	NA	11.4385	2.90459	B
tig00000141	31999	NA	26.5573	6.73487	B	5'
tig00000159	34647	NA	28.263	10.6835	B	3'
tig00000168	65211	NA	212.36	39.0943	B
tig00000214	197386	NA	34.39	15.1385	B	5'
tig00000217	50520	NA	52.3067	2.0901	?
tig00000232	42423	NA	487.971	57.2426	B
tig00000236	39966	NA	485.742	69.8209	B
tig00000245	48170	NA	451.492	31.6031	?
tig00000290	36901	NA	180.13	21.1125	B
tig00000308	45357	NA	23.3575	10.2247	B
tig00000324	49171	NA	65.3261	57.6144	B
tig00000325	37575	NA	57.7717	58.3247	B
tig00000332	105584	NA	56.7611	9.75936	B
tig00000487	63423	NA	62.43	11.5723	B
tig00000505	44651	NA	89.4305	6.8065	?
tig00000516	24501	NA	497.501	80.6539	B
tig00001096	37608	NA	17.7941	7.91321	B
tig00001129	42389	NA	20.5703	2.55163	B
tig00001143	92030	NA	20.1626	4.03659	B
tig00001148	45069	NA	21.118	10.4302	B
tig00001154	30245	NA	25.8258	5.06682	B
tig00001157	29782	NA	177.942	28.266	B
tig00001161	58155	NA	347.216	52.3715	B
tig00001179	95357	NA	30.1311	6.62348	B	5'
tig00001190	100853	NA	33.5465	9.20785	B	3'
tig00001192	61397	NA	20.129	1.72411	B
tig00001202	33481	NA	20.1434	8.70132	B
tig00001211	32086	NA	18.3124	5.12513	B
tig00001221	61942	NA	28.2415	3.44558	B
tig00001234	45131	NA	16.4588	11.0671	B
tig00001235	49696	NA	36.985	35.0054	B
tig00001238	147763	NA	45.2143	7.2724	B
tig00001247	60510	NA	38.307	6.38704	B
tig00001258	33292	NA	14.8946	4.37282	B
tig00001288	154515	NA	34.9028	8.09913	B
tig00001289	58068	NA	29.4722	6.4833	B
tig00001291	40469	NA	21.5581	15.9551	B
tig00001301	32031	NA	26.8311	16.769	B	5'
tig00001302	35289	NA	18.5293	6.23534	B
tig00016878	50703	NA	29.5677	5.03012	B
