# Supplementary material for: Emergence of the Ug99 lineage of the wheat stem rust pathogen through somatic hybridisation
Source: Nat Commun. 2019 Nov 7;10:5068. doi: 10.1038/s41467-019-12927-7 (PMC6838127; doi:10.1038/s41467-019-12927-7)
Supplement: Supplementary file 7 — Supplementary Data 4 [file 41467_2019_12927_MOESM7_ESM.xlsx]

## Sheet: Ug99 break chimeric contigs
Table S8
Original contig name	New contig name	start coordinate original contig	stop coordinate original contig	new contig length	haplotype assignment
tig00001935	tig00001935_01	0	446000	446000	A
tig00001935	tig00001935_02	446000	494515	48515	C
tig00001935	tig00001935_03	492292	1966000	1473708	A
tig00001935	tig00001935_04	1966000	4391699	2425699	C
tig00002122	tig00002122_01	0	138155	138155	A
tig00002122	tig00002122_02	138155	629554	491399	C
tig00016881	tig00016881_01	0	1871000	1871000	A
tig00016881	tig00016881_02	1871000	2063525	192525	C
tig00002080	tig00002080_01	0	1078000	1078000	A
tig00002080	tig00002080_02	1078000	2780052	1702052	C
tig00001957	tig00001957_01	0	426417	426417	C
tig00001957	tig00001957_02	426417	2616556	2190139	A
tig00001962	tig00001962_01	0	762205	762205	A
tig00001962	tig00001962_02	741464	1518673	777209	C
tig00001939	tig00001939_01	0	2336755	2336755	C
tig00001939	tig00001939_02	2336755	2755940	419185	A
tig00000044	tig00000044_01	0	720295	720295	C
tig00000044	tig00000044_02	720295	1978284	1257989	A
tig00000092	tig00000092_01	0	1810821	1810821	C
tig00000092	tig00000092_02	1783057	2359347	576290	A
tig00016877	tig00016877_01	0	888000	888000	C
tig00016877	tig00016877_02	888000	1536439	648439	A
tig00002182	tig00002182_01	0	152582	152582	C
tig00002182	tig00002182_02	152582	335062	182480	A
tig00002124	tig00002124_01	0	193222	193222	A
tig00002124	tig00002124_02	193222	514000	320778	C
tig00002124	tig00002124_03	514000	1844510	1330510	A
tig00001994	tig00001994_01	0	666200	666200	C
tig00001994	tig00001994_02	666200	976701	310501	A
tig00002136	tig00002136_01	0	478216	478216	C
tig00002136	tig00002136_02	478216	727415	249199	A
tig00002025	tig00002025_01	0	54894	54894	C
tig00002025	tig00002025_02	50332	493450	443118	A
tig00002025	tig00002025_03	493450	853255	359805	C
tig00002084	tig00002084_01	0	418503	418503	A
tig00002084	tig00002084_02	418503	859363	440860	C
tig00016875	tig00016875_01	0	371482	371482	C
tig00016875	tig00016875_02	327394	524834	197440	A
tig00000037	tig00000037_01	0	244068	244068	A
tig00000037	tig00000037_02	137016	562626	425610	C
tig00000316	tig00000316_01	0	44000	44000	C
tig00000316	tig00000316_02	44000	130949	86949	A

## Sheet: 21-0 break chimeric contigs
Supplementary Data 4. List of chimeric contigs and breakpoints
Original contig name	New contig name	start coordinate original contig	stop coordinate original contig	new contig length	haplotype assignment
tig00000011	tig00000011_01	0	2055000	2055000	B
tig00000011	tig00000011_02	2055000	2320455	265455	A
tig00000019	tig00000019_01	0	964000	964000	B
tig00000019	tig00000019_02	946568	1993919	1047351	A
tig00000155	tig00000155_01	0	58000	58000	B
tig00000155	tig00000155_02	52999	190777	137778	A
tig00000187	tig00000187_01	0	68000	68000	B
tig00000187	tig00000187_02	68000	403103	335103	A
tig00001064	tig00001064_01	0	5202000	5202000	A
tig00001064	tig00001064_02	5202000	5466000	264000	B
tig00001064	tig00001064_03	5466000	5962056	496056	A
tig00001068	tig00001068_01	0	826000	826000	A
tig00001068	tig00001068_02	826000	1259127	433127	B
tig00001072	tig00001072_01	0	1915000	1915000	A
tig00001072	tig00001072_02	1915000	3580076	1665076	B
tig00001076	tig00001076_01	0	140000	140000	A
tig00001076	tig00001076_02	125999	411579	285580	B
tig00001078	tig00001078_01	0	665500	665500	B
tig00001078	tig00001078_02	665500	747789	82289	A
tig00001085	tig00001085_01	0	882325	882325	A
tig00001085	tig00001085_02	871564	1728358	856794	B
tig00001093	tig00001093_01	0	2072865	2072865	A
tig00001093	tig00001093_02	2067999	3059886	991887	B
tig00001100	tig00001100_01	0	34925	34925	A
tig00001100	tig00001100_02	34925	63698	28773	B
tig00001101	tig00001101_01	0	1170000	1170000	B
tig00001101	tig00001101_02	1170000	1531400	361400	A
tig00001104	tig00001104_01	0	301000	301000	B
tig00001104	tig00001104_02	301000	930733	629733	A
tig00001106	tig00001106_01	0	1008000	1008000	A
tig00001106	tig00001106_02	1008000	2881272	1873272	B
tig00001114	tig00001114_01	0	1156000	1156000	A
tig00001114	tig00001114_02	1156000	2117779	961779	B
tig00001133	tig00001133_01	0	64477	64477	B
tig00001133	tig00001133_02	64477	94918	30441	A
tig00001134	tig00001134_01	0	580000	580000	A
tig00001134	tig00001134_02	580000	758644	178644	B
tig00001140	tig00001140_01	0	930000	930000	A
tig00001140	tig00001140_02	930000	2441600	1511600	B
tig00001140	tig00001140_03	2441600	3530000	1088400	A
tig00001140	tig00001140_04	3530000	4312477	782477	B
tig00001149	tig00001149_01	0	80274	80274	B
tig00001149	tig00001149_02	80274	358632	278358	A
tig00001172	tig00001172_01	0	260000	260000	B
tig00001172	tig00001172_02	260000	329789	69789	A
tig00001178	tig00001178_01	0	445000	445000	B
tig00001178	tig00001178_02	436999	522000	85001	A
tig00001178	tig00001178_03	522000	1183789	661789	B
tig00001193	tig00001193_01	0	67000	67000	A
tig00001193	tig00001193_02	55999	128444	72445	B
tig00001194	tig00001194_01	0	49500	49500	B
tig00001194	tig00001194_02	47499	113324	65825	A
tig00001203	tig00001203_01	0	2903745	2903745	B
tig00001203	tig00001203_02	2903745	4378916	1475171	A
tig00001203	tig00001203_03	4378916	5559378	1180462	B
tig00001250	tig00001250_01	0	2908000	2908000	A
tig00001250	tig00001250_02	2900000	2978000	78000	B
tig00001250	tig00001250_03	2953999	3118000	164001	A
tig00001250	tig00001250_04	3118000	3980396	862396	B
tig00001259	tig00001259_01	0	2375000	2375000	B
tig00001259	tig00001259_02	2355999	2696226	340227	A
tig00001281	tig00001281_01	0	2062000	2062000	B
tig00001281	tig00001281_02	2062000	2147007	85007	A
