# Supplementary material for: Emergence of the Ug99 lineage of the wheat stem rust pathogen through somatic hybridisation
Source: Nat Commun. 2019 Nov 7;10:5068. doi: 10.1038/s41467-019-12927-7 (PMC6838127; doi:10.1038/s41467-019-12927-7)
Supplement: Supplementary file 8 — Supplementary Data 5 [file 41467_2019_12927_MOESM8_ESM.xlsx]

## Sheet: Sheet1
Supplementary Data 5. Physical linkage of phase-swap contig fragments from 21-0 to contigs of the same or different haplotype
21-0 Contig	size (kbp)	Haplotype assignment	Bin assignment	chromosome assignment	Hi-C trans read pairs within bin				Hi-C trans read pairs within chromosome				Hi-C trans read pairs genome wide
					total read pairs (#)	same haplotype (%)	opposite haplotype (%)	p-value (c2)	total read pairs (#)	same haplotype (%)	opposite haplotype (%)	p-value (c2)	total read pairs (#)	same haplotype (%)	opposite haplotype (%)	p-value (c2)
tig00000011_01	2055	B	Bin10	6B	403	93.0521	6.94789	6.07034e-67	475	93.0526	6.94737	1.42719e-78	4634	93.5477	6.45231	0
tig00000011_02	265.455	A	Bin10	6A	233	99.1416	0.858369	7.09305e-51	315	98.7302	1.26984	4.9133e-67	854	91.2178	8.7822	3.15273e-128
tig00000019_01	964	B	Bin12	16B	245	93.4694	6.53061	3.58585e-42	428	96.028	3.97196	7.26891e-81	2449	93.0992	6.90078	0
tig00000019_02	1047.35	A	Bin12	16A	160	93.75	6.25	1.79415e-28	236	90.678	9.32203	7.64227e-36	2628	85.4642	14.5358	1.77497e-289
tig00000155_01	58	B	Bin44	9B	23	100	0	1.62001e-06	63	93.6508	6.34921	4.22783e-12	125	94.4	5.6	3.14053e-23
tig00000155_02	137.777	A	Bin44	9A	0	n/a	n/a	n/a	63	96.8254	3.1746	1.0592e-13	241	87.5519	12.4481	2.05884e-31
tig00000187_01	68	B	Bin34	5B	5	60	40	0.654721	19	89.4737	10.5263	0.000579063	29	93.1034	6.89655	3.44413e-06
tig00000187_02	335.103	A	Bin34	5A	39	48.7179	51.2821	0.87278	304	87.1711	12.8289	2.00968e-38	1157	86.6897	13.3103	1.67167e-137
tig00001064_01	5202	A	Bin01	7A	2288	79.3706	20.6294	1.04417e-173	890	79.5506	20.4494	1.41022e-69	13235	84.8734	15.1266	0
tig00001064_02	264	B	Bin01	7B	416	95.4327	4.56731	1.11925e-76	351	95.4416	4.5584	5.18273e-65	851	92.1269	7.87309	2.14806e-133
tig00001064_03	496.056	A	Bin01	7A	497	93.7626	6.23742	8.61132e-85	413	97.8208	2.17918	3.77845e-84	1265	85.9289	14.0711	4.53001e-144
tig00001068_01	826	A	Bin10	6A	408	98.2843	1.71569	9.78076e-85	429	98.3683	1.6317	2.65334e-89	1654	90.7497	9.2503	6.61594e-241
tig00001068_02	433.127	B	Bin10	6B	308	95.4545	4.54545	2.6517e-57	334	95.2096	4.79042	2.4363e-61	1215	90.4527	9.54733	5.67569e-175
tig00001072_01	1915	A	Bin05	8A	497	93.159	6.84105	1.6071e-82	445	95.5056	4.49438	3.78441e-82	5454	88.7605	11.2395	0
tig00001072_02	1665.08	B	Bin05	16B	238	84.4538	15.5462	2.14862e-26	505	96.6337	3.36634	1.54584e-97	3336	87.3801	12.6199	0
tig00001076_01	140	A	Bin12	16A	40	100	0	2.53963e-10	62	88.7097	11.2903	1.08751e-09	173	85.5491	14.4509	8.63996e-21
tig00001076_02	285.579	B	Bin12	16B	78	89.7436	10.2564	2.21682e-12	174	95.4023	4.5977	4.63652e-33	818	94.621	5.37897	1.07169e-143
tig00001078_01	665.5	B	Bin23	11B*	168	89.2857	10.7143	2.337e-24	468	88.6752	11.3248	7.47711e-63	1672	35.2273	64.7727	1.32824e-33
tig00001078_02	82.289	A	Bin23	11A	96	95.8333	4.16667	2.67191e-19	180	96.1111	3.88889	3.66308e-35	340	92.0588	7.94118	2.94449e-54
tig00001085_01	882.325	A	Bin09	2A	390	89.4872	10.5128	7.72746e-55	609	94.0887	5.91133	5.51403e-105	2529	86.5955	13.4045	1.41964e-296
tig00001085_02	856.794	B	Bin09	2B	437	92.2197	7.78032	9.8802e-70	485	93.6082	6.39175	3.20692e-82	1606	87.4222	12.5778	1.18167e-197
tig00001093_01	2072.86	A	Bin01	3A	1200	89.25	10.75	7.81671e-163	594	95.4545	4.54545	9.03659e-109	5088	77.2602	22.7398	0
tig00001093_02	991.887	B	Bin01	3B	917	94.5474	5.45256	2.55693e-160	603	96.1857	3.81426	6.62472e-114	2814	91.3646	8.63539	0
tig00001100_01	34.925	A	Bin18	4A	46	95.6522	4.34783	5.9194e-10	99	97.9798	2.0202	1.32404e-21	140	96.4286	3.57143	4.41327e-28
tig00001100_02	28.773	B	Bin18	4B	5	100	0	0.0253473	10	100	0	0.0015654	13	100	0	0.000311491
tig00001101_01	1170	B	Bin14	4B	168	93.4524	6.54762	1.97258e-29	566	96.4664	3.53357	2.56493e-108	2506	88.1085	11.8915	0
tig00001101_02	361.4	A	Bin14	4A	194	96.3918	3.60825	3.32796e-38	282	96.4539	3.5461	7.06894e-55	1006	87.3757	12.6243	2.89075e-124
tig00001104_01	301	B	Bin10	6B	180	98.8889	1.11111	2.5879e-39	280	99.2857	0.714286	4.04176e-61	914	94.3107	5.68928	3.96021e-158
tig00001104_02	629.733	A	Bin10	6A	507	98.6193	1.38067	2.9055e-106	543	98.5267	1.4733	3.03437e-113	2173	92.2688	7.73125	0
tig00001106_01	1008	A	Bin02	1A	656	96.7988	3.20122	5.3621e-127	652	97.3926	2.60736	2.08135e-129	3306	90.0181	9.98185	0
tig00001106_02	1873.27	B	Bin02	15B	50	24	76	0.000236034	365	88.4932	11.5068	5.7096e-49	4230	91.182	8.81797	0
tig00001114_01	1156	A	Bin09	2A	411	87.1046	12.8954	3.74928e-51	644	93.7888	6.21118	1.98143e-109	2693	84.7753	15.2247	2.95034e-285
tig00001114_02	961.779	B	Bin09	9B	412	89.5631	10.4369	4.79796e-58	507	92.5049	7.49507	1.142e-81	2522	89.4132	10.5868	0
tig00001133_01	64.477	B	Bin22	11B*	75	93.3333	6.66667	6.11696e-14	95	90.5263	9.47368	2.78829e-15	199	47.2362	52.7638	0.435527
tig00001133_02	30.441	A	Bin22	11A	11	90.9091	9.09091	0.00665561	11	90.9091	9.09091	0.00665561	18	72.2222	27.7778	0.0593464
tig00001134_01	580	A	Bin22	11A	206	76.2136	23.7864	5.28348e-14	402	76.3682	23.6318	3.95038e-26	2077	89.9374	10.0626	3.92307e-290
tig00001134_02	178.644	B	Bin22	11B*	45	86.6667	13.3333	8.68323e-07	87	77.0115	22.9885	4.68144e-07	464	20.6897	79.3103	1.49346e-36
tig00001140_01	930	A	Bin03	11A	247	81.3765	18.6235	6.05753e-23	546	86.0806	13.9194	8.61597e-64	2041	85.2033	14.7967	5.03051e-222
tig00001140_02	1511.6	B	Bin03	10B	289	89.9654	10.0346	4.70283e-42	415	93.012	6.98795	9.3254e-69	3256	88.5135	11.4865	0
tig00001140_03	1088.4	A	Bin03	10A	430	96.2791	3.72093	4.21324e-82	436	96.1009	3.89908	1.35011e-82	2664	89.3018	10.6982	0
tig00001140_04	782.477	B	Bin03	10B	262	91.9847	8.01527	4.48875e-42	265	92.0755	7.92453	1.03243e-42	1506	94.1567	5.84329	2.0528e-257
tig00001149_01	80.274	B	Bin01	7B	99	93.9394	6.06061	2.2534e-18	120	95	5	6.26667e-23	289	92.0415	7.95848	2.38104e-46
tig00001149_02	278.358	A	Bin01	7A	314	94.9045	5.09554	5.05241e-57	345	95.3623	4.63768	1.02541e-63	1040	86.4423	13.5577	3.6616e-122
tig00001172_01	260	B	Bin34	5B	99	81.8182	18.1818	2.42415e-10	293	92.8328	7.16724	1.10306e-48	730	87.3973	12.6027	8.26377e-91
tig00001172_02	69.789	A	Bin34	5A	22	86.3636	13.6364	0.000646749	28	78.5714	21.4286	0.00249691	70	81.4286	18.5714	1.44836e-07
tig00001178_01	445	B	Bin17	5B	105	97.1429	2.85714	4.39766e-22	186	97.8495	2.15054	6.22322e-39	1202	95.7571	4.24293	6.42079e-221
tig00001178_02	85	A	Bin17	5A	10	100	0	0.0015654	10	100	0	0.0015654	50	94	6	4.89171e-10
tig00001178_03	661.789	B	Bin17	5B	224	95.9821	4.01786	4.19918e-43	331	96.6767	3.32326	1.07553e-64	2151	94.3282	5.67178	0
tig00001193_01	67	A	n/a	4A	0	n/a	n/a	n/a	3	100	0	0.0832645	11	100	0	0.000911119
tig00001193_02	72.444	B	n/a	4B	0	n/a	n/a	n/a	6	100	0	0.0143059	22	86.3636	13.6364	0.000646749
tig00001194_01	49.5	B	n/a	4B	0	n/a	n/a	n/a	3	100	0	0.0832645	14	85.7143	14.2857	0.00752632
tig00001194_02	65.825	A	n/a	4A	0	n/a	n/a	n/a	4	100	0	0.0455003	13	92.3077	7.69231	0.00228194
tig00001203_01	2903.74	B	Bin02	1B	860	91.8605	8.13953	4.13811e-133	860	91.8605	8.13953	4.13811e-133	7127	89.1118	10.8882	0
tig00001203_02	1475.17	A	Bin02	1A	477	94.13	5.87002	8.49954e-83	477	94.13	5.87002	8.49954e-83	4030	90.6452	9.35484	0
tig00001203_03	1180.46	B	Bin02	1B	528	93.75	6.25	6.54297e-90	528	93.75	6.25	6.54297e-90	2987	89.7891	10.2109	0
tig00001250_01	2908	A	Bin04	12A	216	77.7778	22.2222	3.21526e-16	216	77.7778	22.2222	3.21526e-16	6553	85.6859	14.3141	0
tig00001250_02	78	B	Bin04	12B	3	100	0	0.0832645	3	100	0	0.0832645	20	85	15	0.00174512
tig00001250_03	164	A	Bin04	12A	11	100	0	0.000911119	11	100	0	0.000911119	72	81.9444	18.0556	5.92162e-08
tig00001250_04	862.396	B	Bin04	12B	223	91.4798	8.52018	3.01571e-35	223	91.4798	8.52018	3.01571e-35	2307	93.5414	6.4586	0
tig00001259_01	2375	B	Bin06	14B	298	91.2752	8.72483	4.45738e-46	298	91.2752	8.72483	4.45738e-46	5245	90.3527	9.64728	0
tig00001259_02	340.226	A	Bin06	14A	96	98.9583	1.04167	8.48706e-22	96	98.9583	1.04167	8.48706e-22	426	92.0188	7.98122	2.14592e-67
tig00001281_01	2062	B	Bin13	13B	106	80.1887	19.8113	5.09243e-10	362	93.3702	6.62983	3.46381e-61	6405	88.3841	11.6159	0
tig00001281_02	85.007	A	Bin13	13A	78	100	0	1.03041e-18	155	100	0	1.40021e-35	373	93.0295	6.97051	4.93119e-62
* chromosome 11B shows linkage to A haplotype chromosomes suggesting it is present in the A nucleus. Hence genome-wide read pairs are predominantly to haplotype A
