# Supplementary material for: Emergence of the Ug99 lineage of the wheat stem rust pathogen through somatic hybridisation
Source: Nat Commun. 2019 Nov 7;10:5068. doi: 10.1038/s41467-019-12927-7 (PMC6838127; doi:10.1038/s41467-019-12927-7)
Supplement: Supplementary file 9 — Supplementary Data 6 [file 41467_2019_12927_MOESM9_ESM.xlsx]

## Sheet: Sheet1
Supplementary Data 6. Contigs assigned to chromosomes
chromosome	Contig
1A	tig00001242
1A	tig00001203_02
1A	tig00001106_01
1A	tig00001116
1B	tig00001203_03
1B	tig00001246
1B	tig00001203_01
1B	tig00001201
2A	tig00001081
2A	tig00001083
2A	tig00001085_01
2A	tig00001114_01
2A	tig00000054
2A	tig00000047
2A	tig00000055
2B	tig00000048
2B	tig00000026
2B	tig00000015
2B	tig00000062
2B	tig00000051
2B	tig00001085_02
2B	tig00001184
2B	tig00001186
2B	tig00001186
2B	tig00001185
2B	tig00001187
2B	tig00001188
2B	tig00001258
2B	tig00001190
3A	tig00000052
3A	tig00001198
3A	tig00001200
3A	tig00001093_01
3B	tig00001181
3B	tig00001183
3B	tig00001095
3B	tig00001093_02
3B	tig00000221
4A	tig00016868
4A	tig00000065
4A	tig00000102
4A	tig00001223
4A	tig00001193_01
4A	tig00001219
4A	tig00001194_02
4A	tig00001195
4A	tig00001099
4A	tig00001100_01
4A	tig00000008
4A	tig00001101_02
4B	tig00001196
4B	tig00016874
4B	tig00001191
4B	tig00001192
4B	tig00001221
4B	tig00001193_02
4B	tig00001194_01
4B	tig00000094
4B	tig00001100_02
4B	tig00001101_01
4B	tig00000039
5A	tig00001064_01*
5A	tig00000146
5A	tig00000187_02
5A	tig00001172_02
5A	tig00001175
5A	tig00001176
5A	tig00001300
5A	tig00001299
5A	tig00001298
5A	tig00001178_02
5A	tig00000204
5B	tig00000214
5B	tig00001087
5B	tig00001088
5B	tig00001090
5B	tig00000017
5B	tig00001124
5B	tig00001122
5B	tig00001172_01
5B	tig00000187_01
5B	tig00000198
5B	tig00000209
5B	tig00001178_01
5B	tig00000206
5B	tig00000205
5B	tig00001178_03
5B	tig00000041
6A	tig00000016
6A	tig00000212
6A	tig00001102
6A	tig00000011_02
6A	tig00001104_02
6A	tig00000183
6A	tig00001068_01
6A	tig00000024
6A	tig00001070
6A	tig00001128
6A	tig00001126
6B	tig00001111
6B	tig00001104_01
6B	tig00000011_01
6B	tig00000011_01
6B	tig00001068_02
6B	tig00000105
6B	tig00001236
6B	tig00001232
7A	tig00001215
7A	tig00001064_01
7A	tig00000031
7A	tig00000033
7A	tig00001064_03
7A	tig00001066
7A	tig00001153
7A	tig00001151
7A	tig00001149_02
7A	tig00000032
7A	tig00000035
7B	tig00001209
7B	tig00001207
7B	tig00000191
7B	tig00001290
7B	tig00001064_02
7B	tig00001155
7B	tig00001149_01
7B	tig00001147
8A	tig00001278
8A	tig00000135
8A	tig00001072_01
8A	tig00000067
8A	tig00001204
8A	tig00001205
8A	tig00001074
8A	tig00000306
8B	tig00000044
8B	tig00001095*
8B	tig00001096
8B	tig00001097
8B	tig00001098
8B	tig00001167
8B	tig00001294
8B	tig00001163
9A	tig00000295
9A	tig00001307
9A	tig00001274
9A	tig00001276
9A	tig00000155_02
9B	tig00001303
9B	tig00001305
9B	tig00001239
9B	tig00001131
9B	tig00001114_02
9B	tig00000155_01
9B	tig00000157
10A	tig00001180
10A	tig00001146
10A	tig00001145
10A	tig00001144
10A	tig00000103
10A	tig00000080
10A	tig00001140_03
10A	tig00000076
10A	tig00000075
10A	tig00000074
10B	tig00000110
10B	tig00000104
10B	tig00001143
10B	tig00001141
10B	tig00001140_04
10B	tig00000078
10B	tig00001140_02
10B	tig00000077
11A	tig00001080
11A	tig00001079
11A	tig00001078_02
11A	tig00000229
11A	tig00001138
11A	tig00001140_01
11A	tig00001212
11A	tig00001136
11A	tig00001230
11A	tig00001231
11A	tig00001134_01
11A	tig00001133_02
11A	tig00000089
11B	tig00001135
11B	tig00000228
11B	tig00000226
11B	tig00001078_01
11B	tig00001228
11B	tig00001225
11B	tig00001224
11B	tig00001210
11B	tig00001134_02
11B	tig00000096
11B	tig00001133_01
11B	tig00001132
12A	tig00001250_01
12A	tig00000121
12A	tig00001250_03
12A	tig00000117
12B	tig00000114
12B	tig00000120
12B	tig00000118
12B	tig00001250_02
12B	tig00000116
12B	tig00001250_04
13A	tig00000177
13A	tig00001281_02
13A	tig00000178
13A	tig00000197
13A	tig00001310
13A	tig00001308
13A	tig00001217
13A	tig00000086
13B	tig00001283
13B	tig00000176
13B	tig00001281_01
13B	tig00001279
13B	tig00001216
13B	tig00001218
14A	tig00000152
14A	tig00001268
14A	tig00001266
14A	tig00001264
14A	tig00001265
14A	tig00000144
14A	tig00001270
14A	tig00001269
14A	tig00001259_02
14A	tig00000163
14A	tig00000134
14A	tig00001257
14B	tig00001259_01
14B	tig00000143
14B	tig00000150
14B	tig00001261
15A	tig00001251
15A	tig00000043
15A	tig00000057
15B	tig00001106_02
15B	tig00001108
15B	tig00001263
16A	tig00001293
16A	tig00000019_02
16A	tig00000148
16A	tig00001076_01
16A	tig00001292
16A	tig00001164
16A	tig00001165
16A	tig00001295
16B	tig00000492
16B	tig00001272
16B	tig00000019_01
16B	tig00001076_02
16B	tig00000064
16B	tig00001072_02
16B	tig00001287
17A	tig00016869
17A	tig00001160
17A	tig00001159
17A	tig00001158
17A	tig00001156
17A	tig00001256
17A	tig00001255
17A	tig00001254
17B	tig00000301
17B	tig00000234
17B	tig00016876
17B	tig00001162
17B	tig00001284
17B	tig00001286
17B	tig00001286
17B	tig00016870
18A	tig00001120
18A	tig00001118
18B	tig00000190
18B	tig00001131*
18B	tig00000175
unassigned	tig00001235
unassigned	tig00001113
unassigned	tig00001288
unassigned	tig00001253
unassigned	tig00001238
unassigned	tig00001304
unassigned	tig00000332
unassigned	tig00000329
unassigned	tig00001179
unassigned	tig00001240
unassigned	tig00001174
unassigned	tig00001092
unassigned	tig00000167
unassigned	tig00000168
unassigned	tig00000487
unassigned	tig00001247
unassigned	tig00000231
unassigned	tig00000130
unassigned	tig00000310
unassigned	tig00001161
unassigned	tig00001289
unassigned	tig00000489
unassigned	tig00000099
unassigned	tig00001213
unassigned	tig00000493
unassigned	tig00001169
unassigned	tig00000331
unassigned	tig00001107
unassigned	tig00000129
unassigned	tig00016878
unassigned	tig00000217
unassigned	tig00000324
unassigned	tig00016866
unassigned	tig00000494
unassigned	tig00000245
unassigned	tig00001073
unassigned	tig00001244
unassigned	tig00001177
unassigned	tig00000081
unassigned	tig00000302
unassigned	tig00001229
unassigned	tig00000308
unassigned	tig00001234
unassigned	tig00001297
unassigned	tig00001148
unassigned	tig00000243
unassigned	tig00000505
unassigned	tig00001282
unassigned	tig00001109
unassigned	tig00001311
unassigned	tig00000170
unassigned	tig00001306
unassigned	tig00000232
unassigned	tig00000575
unassigned	tig00001129
unassigned	tig00000246
unassigned	tig00016871
unassigned	tig00000497
unassigned	tig00000506
unassigned	tig00001208
unassigned	tig00001291
unassigned	tig00000500
unassigned	tig00001309
unassigned	tig00000236
unassigned	tig00000247
unassigned	tig00001245
unassigned	tig00000496
unassigned	tig00001125
unassigned	tig00001110
unassigned	tig00000325
unassigned	tig00000513
unassigned	tig00000290
unassigned	tig00001084
unassigned	tig00001271
unassigned	tig00001103
unassigned	tig00001302
unassigned	tig00001121
unassigned	tig00001243
unassigned	tig00000161
unassigned	tig00000159
unassigned	tig00000219
unassigned	tig00000511
unassigned	tig00001202
unassigned	tig00001173
unassigned	tig00000154
unassigned	tig00001112
unassigned	tig00001211
unassigned	tig00001275
unassigned	tig00001301
unassigned	tig00000141
unassigned	tig00001262
unassigned	tig00001248
unassigned	tig00000006
unassigned	tig00001171
unassigned	tig00001119
unassigned	tig00000235
unassigned	tig00001285
unassigned	tig00000499
unassigned	tig00001094
unassigned	tig00001273
unassigned	tig00001296
unassigned	tig00001233
unassigned	tig00001075
unassigned	tig00001154
unassigned	tig00001115
unassigned	tig00016879
unassigned	tig00000100
unassigned	tig00001222
unassigned	tig00000510
unassigned	tig00000126
unassigned	tig00001157
unassigned	tig00001189
unassigned	tig00000486
unassigned	tig00000514
unassigned	tig00001168
unassigned	tig00001197
unassigned	tig00001280
unassigned	tig00001249
unassigned	tig00016880
unassigned	tig00001069
unassigned	tig00016877
unassigned	tig00001117
unassigned	tig00001237
unassigned	tig00000503
unassigned	tig00001065
unassigned	tig00000307
unassigned	tig00001277
unassigned	tig00000140
unassigned	tig00001220
unassigned	tig00001214
unassigned	tig00001077
unassigned	tig00000491
unassigned	tig00001091
unassigned	tig00016867
unassigned	tig00001130
unassigned	tig00000516
unassigned	tig00000090
unassigned	tig00000333
unassigned	tig00000098
unassigned	tig00001123
unassigned	tig00001252
unassigned	tig00001105
unassigned	tig00001071
unassigned	tig00001067
unassigned	tig00001241
unassigned	tig00001227
unassigned	tig00016875
unassigned	tig00001166
unassigned	tig00001086
unassigned	tig00001182
unassigned	tig00016872
unassigned	tig00001206
unassigned	tig00001267
unassigned	tig00001142
unassigned	tig00000508
unassigned	tig00000585
unassigned	tig00001127
unassigned	tig00001260
unassigned	tig00001150
unassigned	tig00001137
unassigned	tig00001199
unassigned	tig00001139
unassigned	tig00016873
unassigned	tig00001089
unassigned	tig00001226
unassigned	tig00016865
unassigned	tig00001170
unassigned	tig00016882
unassigned	tig00001152
unassigned	tig00016881
unassigned	tig00001312
unassigned	tig00000328
