# Supplementary material for: Emergence of the Ug99 lineage of the wheat stem rust pathogen through somatic hybridisation
Source: Nat Commun. 2019 Nov 7;10:5068. doi: 10.1038/s41467-019-12927-7 (PMC6838127; doi:10.1038/s41467-019-12927-7)
Supplement: Supplementary file 10 — Supplementary Data 7 [file 41467_2019_12927_MOESM10_ESM.xlsx]

## Sheet: Sheet1
Supplementary data 7. Metadata for RNAseq libraries of Pgt21-0 used for training geneome models in the annotation pipeline
accession	sample_name	library_ID	title	library_layout	platform	instrument_model	stranded
SRR6242042	PGT21-0-germinated_spore_RNA_15h_HiSeq	PGT21-0_germinated_spore_RNA_15h_HiSeq_100PE_rep1	RNA-Seq of germinated urediniospores of Puccinia graminis tritici pathotype 21-0	paired	ILLUMINA	Illumina HiSeq 2000	no
SRR6242043	PGT21-0-germinated_spore_RNA_15h_HiSeq	PGT21-0_germinated_spore_RNA_15h_HiSeq_100PE_rep2	RNA-Seq of germinated urediniospores of Puccinia graminis tritici pathotype 21-0	paired	ILLUMINA	Illumina HiSeq 2000	no
SRR6242044	PGT21-0-germinated_spore_RNA_15h_HiSeq	PGT21-0_germinated_spore_RNA_15h_HiSeq_100PE_rep3	RNA-Seq of germinated urediniospores of Puccinia graminis tritici pathotype 21-0	paired	ILLUMINA	Illumina HiSeq 2000	no
SRR6242029	PGT21-0-Morocco_RNA_7DPI_GAII	PGT21-0_RNA_inplanta_SIP_75bp_single	RNA-Seq of Puccinia graminis tritici pathotype 21-0 infected wheat cv. Morocco	single	ILLUMINA	Illumina Genome Analyzer II	no
SRR6242045	PGT21-0-Sonora_haustoria_RNA_10DPI_HiSeq	PGT21-0_Sonora_haustoria_RNA_10DPI_HiSeq_100PE_rep1	RNA-Seq of haustoria from Puccinia graminis tritici pathotype 21-0 infected wheat cv. Sonora	paired	ILLUMINA	Illumina HiSeq 2000	no
SRR6242038	PGT21-0-Sonora_haustoria_RNA_10DPI_HiSeq	PGT21-0_Sonora_haustoria_RNA_10DPI_HiSeq_100PE_rep2	RNA-Seq of haustoria from Puccinia graminis tritici pathotype 21-0 infected wheat cv. Sonora	paired	ILLUMINA	Illumina HiSeq 2000	no
SRR6242039	PGT21-0-Sonora_haustoria_RNA_10DPI_HiSeq	PGT21-0_Sonora_haustoria_RNA_10DPI_HiSeq_100PE_rep3	RNA-Seq of haustoria from Puccinia graminis tritici pathotype 21-0 infected wheat cv. Sonora	paired	ILLUMINA	Illumina HiSeq 2000	no
SRR6242047	PGT21-0-Sonora_RNA_2DPI_HiSeq	PGT21-0-Sonora_RNA_2DPI_HiSeq_100S_rep1	RNA-Seq of Puccinia graminis tritici pathotype 21-0 infected wheat cv. Sonora 2 days after inoculation	single	ILLUMINA	Illumina HiSeq 2500	no
SRR6242050	PGT21-0-Sonora_RNA_2DPI_HiSeq	PGT21-0-Sonora_RNA_2DPI_HiSeq_100S_rep2	RNA-Seq of Puccinia graminis tritici pathotype 21-0 infected wheat cv. Sonora 2 days after inoculation	single	ILLUMINA	Illumina HiSeq 2500	no
SRR6242049	PGT21-0-Sonora_RNA_2DPI_HiSeq	PGT21-0-Sonora_RNA_2DPI_HiSeq_100S_rep3	RNA-Seq of Puccinia graminis tritici pathotype 21-0 infected wheat cv. Sonora 2 days after inoculation	single	ILLUMINA	Illumina HiSeq 2500	no
SRR6242052	PGT21-0-Sonora_RNA_3DPI_HiSeq	PGT21-0-Sonora_RNA_3DPI_HiSeq_100S_rep1	RNA-Seq of Puccinia graminis tritici pathotype 21-0 infected wheat cv. Sonora 3 days after inoculation	single	ILLUMINA	Illumina HiSeq 2500	no
SRR6242051	PGT21-0-Sonora_RNA_3DPI_HiSeq	PGT21-0-Sonora_RNA_3DPI_HiSeq_100S_rep2	RNA-Seq of Puccinia graminis tritici pathotype 21-0 infected wheat cv. Sonora 3 days after inoculation	single	ILLUMINA	Illumina HiSeq 2500	no
SRR6242054	PGT21-0-Sonora_RNA_3DPI_HiSeq	PGT21-0-Sonora_RNA_3DPI_HiSeq_100S_rep3	RNA-Seq of Puccinia graminis tritici pathotype 21-0 infected wheat cv. Sonora 3 days after inoculation	single	ILLUMINA	Illumina HiSeq 2500	no
SRR6242053	PGT21-0-Sonora_RNA_4DPI_HiSeq	PGT21-0-Sonora_RNA_4DPI_HiSeq_100S_rep1	RNA-Seq of Puccinia graminis tritici pathotype 21-0 infected wheat cv. Sonora 4 days after inoculation	single	ILLUMINA	Illumina HiSeq 2500	no
SRR6242056	PGT21-0-Sonora_RNA_4DPI_HiSeq	PGT21-0-Sonora_RNA_4DPI_HiSeq_100S_rep2	RNA-Seq of Puccinia graminis tritici pathotype 21-0 infected wheat cv. Sonora 4 days after inoculation	single	ILLUMINA	Illumina HiSeq 2500	no
SRR6242055	PGT21-0-Sonora_RNA_4DPI_HiSeq	PGT21-0-Sonora_RNA_4DPI_HiSeq_100S_rep3	RNA-Seq of Puccinia graminis tritici pathotype 21-0 infected wheat cv. Sonora 4 days after inoculation	single	ILLUMINA	Illumina HiSeq 2500	no
SRR6242058	PGT21-0-Sonora_RNA_5DPI_HiSeq	PGT21-0-Sonora_RNA_5DPI_HiSeq_100S_rep1	RNA-Seq of Puccinia graminis tritici pathotype 21-0 infected wheat cv. Sonora 5 days after inoculation	single	ILLUMINA	Illumina HiSeq 2500	no
SRR6242057	PGT21-0-Sonora_RNA_5DPI_HiSeq	PGT21-0-Sonora_RNA_5DPI_HiSeq_100S_rep2	RNA-Seq of Puccinia graminis tritici pathotype 21-0 infected wheat cv. Sonora 5 days after inoculation	single	ILLUMINA	Illumina HiSeq 2500	no
SRR6242061	PGT21-0-Sonora_RNA_5DPI_HiSeq	PGT21-0-Sonora_RNA_5DPI_HiSeq_100S_rep3	RNA-Seq of Puccinia graminis tritici pathotype 21-0 infected wheat cv. Sonora 5 days after inoculation	single	ILLUMINA	Illumina HiSeq 2500	no
SRR6242062	PGT21-0-Sonora_RNA_6DPI_HiSeq	PGT21-0-Sonora_RNA_6DPI_HiSeq_100S_rep1	RNA-Seq of Puccinia graminis tritici pathotype 21-0 infected wheat cv. Sonora 6 days after inoculation	single	ILLUMINA	Illumina HiSeq 2500	no
SRR6242059	PGT21-0-Sonora_RNA_6DPI_HiSeq	PGT21-0-Sonora_RNA_6DPI_HiSeq_100S_rep2	RNA-Seq of Puccinia graminis tritici pathotype 21-0 infected wheat cv. Sonora 6 days after inoculation	single	ILLUMINA	Illumina HiSeq 2500	no
SRR6242060	PGT21-0-Sonora_RNA_6DPI_HiSeq	PGT21-0-Sonora_RNA_6DPI_HiSeq_100S_rep3	RNA-Seq of Puccinia graminis tritici pathotype 21-0 infected wheat cv. Sonora 6 days after inoculation	single	ILLUMINA	Illumina HiSeq 2500	no
SRR6242035	PGT21-0-Sonora_RNA_7DPI_HiSeq	PGT21-0-Sonora_RNA_7DPI_HiSeq_100S_rep1	RNA-Seq of Puccinia graminis tritici pathotype 21-0 infected wheat cv. Sonora 7 days after inoculation	single	ILLUMINA	Illumina HiSeq 2500	no
SRR6242037	PGT21-0-Sonora_RNA_7DPI_HiSeq	PGT21-0-Sonora_RNA_7DPI_HiSeq_100S_rep2	RNA-Seq of Puccinia graminis tritici pathotype 21-0 infected wheat cv. Sonora 7 days after inoculation	single	ILLUMINA	Illumina HiSeq 2500	no
SRR6242063	PGT21-0-Sonora_RNA_7DPI_HiSeq	PGT21-0-Sonora_RNA_7DPI_HiSeq_100S_rep3	RNA-Seq of Puccinia graminis tritici pathotype 21-0 infected wheat cv. Sonora 7 days after inoculation	single	ILLUMINA	Illumina HiSeq 2500	no
