# Supplementary material for: Emergence of the Ug99 lineage of the wheat stem rust pathogen through somatic hybridisation
Source: Nat Commun. 2019 Nov 7;10:5068. doi: 10.1038/s41467-019-12927-7 (PMC6838127; doi:10.1038/s41467-019-12927-7)
Supplement: Supplementary file 11 — Supplementary Data 8 [file 41467_2019_12927_MOESM11_ESM.xlsx]

## Sheet: pgt_metadata
Supplemntary Data 8. Metadata genome coverages after mapping llumina reads of Pgt21-0 and Ug99 references
bioproject	data_source	isolate	accession	SE raw reads	SE trimmed reads	PE QC passed & filltered reads 21-0_446ctgs	PE filtered reads aligned to Ref 21-0_446ctgs	% PE filtered reads aligned to Ref 21-0_446ctgs	PE filtered reads aligned to Ref and paired 21-0_446ctgs	% PE filtered reads aligned to Ref and paired 21-0_446ctgs	average mapping coverage 21-0_446ctgs	PE QC passed & filltered reads ug99	PE filtered reads aligned to Ref ug99	% PE filtered reads aligned to Ref ug99	PE filtered reads aligned to Ref and paired ug99	% PE filtered reads aligned to Ref and paired ug99	average mapping coverage ug99
PRJEB2222+A3:F383	EMBL-EBI ENA	CZ-01	ERR2099117	12593000	10713924	21283008	20528872	0.9646	20414879	0.9597	16.41	21369795	20374342	0.9534	19182658	0.9023	14.37
PRJEB22223	EMBL-EBI ENA	CZ-02	ERR2099118	10815619	9020055	18008120	17123979	0.9509	16134899	0.9003	13.68	18080308	16993416	0.9399	15102115	0.843	11.92
PRJEB22223	EMBL-EBI ENA	CZ-03	ERR2099119	11323340	9615447	19186715	18175114	0.9473	17147780	0.898	14.39	19261129	18037611	0.9365	16114068	0.8442	12.67
PRJEB22223	EMBL-EBI ENA	HU-01	ERR2099135	18651167	17481779	32653871	27432162	0.8401	24904228	0.7783	28.14	32682952	27425051	0.8391	24754991	0.7738	24.26
PRJEB22223	EMBL-EBI ENA	IR-01	ERR2099124	17659239	16344828	31649653	21945840	0.6934	19453473	0.6269	26.25	31337370	21805443	0.6958	20226955	0.6535	21.86
PRJEB22223	EMBL-EBI ENA	IR-02	ERR2099125	18358327	16968111	32854029	19450585	0.592	17271706	0.5346	22.04	32833662	19428760	0.5917	17242951	0.5341	19.87
PRJEB22223	EMBL-EBI ENA	IR-03	ERR2099126	23776107	20873534	40739517	29011749	0.7121	25026081	0.6269	30.82	40722428	28989183	0.7119	24999086	0.6265	28.32
PRJEB22223	EMBL-EBI ENA	IR-04	ERR2099127	24453754	21567223	42517134	15411510	0.3625	13295932	0.316	16.23	42513174	15398360	0.3622	13283865	0.3157	15.18
PRJEB22223	EMBL-EBI ENA	IR-05	ERR2099128	17064989	15434966	29862024	22284531	0.7462	19617320	0.6713	23.16	29851906	22260234	0.7457	19588734	0.6705	21.68
PRJEB22223	EMBL-EBI ENA	IR-06	ERR2099129	17573348	16296608	31463337	22693271	0.7213	20629825	0.6667	25.71	31443925	22662683	0.7207	20598047	0.6662	23.31
PRJEB22223	EMBL-EBI ENA	IS-01	ERR2099130	7043778	6311505	12675320	10968545	0.8653	8753159	0.699	8.03	12674025	10966425	0.8653	8744457	0.6984	7.36
PRJEB22223	EMBL-EBI ENA	IS-02	ERR2099131	13281313	12813343	25824993	24175253	0.9361	20554696	0.8059	18.35	25816065	24142772	0.9352	20526770	0.8051	16.83
PRJEB22223	EMBL-EBI ENA	IS-03	ERR2099132	14175883	13646207	27505195	25647459	0.9325	21797738	0.8024	19.41	27495393	25609208	0.9314	21767176	0.8015	17.87
PRJEB22223	EMBL-EBI ENA	ME-01	ERR2099133	18210646	16726641	32837066	15005858	0.457	13706433	0.4211	16.23	32887217	15024046	0.4568	13497464	0.4147	14.31
PRJEB22223	EMBL-EBI ENA	ME-02	ERR2099134	21117191	18811442	36181582	25383560	0.7016	22963580	0.6435	27.65	36276703	25420130	0.7007	22580583	0.6327	24.32
PRJNA516922	NCBI SRA, this study	PGT098 (two technical reps)	SRR9029855	29067046	2.79413e+07	11092741	10728680	0.9672	10613547	0.9594	203.12	11328797	10899762	0.9621	98742226	0.8961	177.96
PRJNA253722	NCBI SRA	PGT126	SRR1593673	48702134	17469505	21021301	18836555	0.8961	18457063	0.8795	111.26	20983892	18596095	0.8862	18047436	0.8621	97.51
PRJNA253722	NCBI SRA		SRR1593678	49496147	18651037
PRJNA253722	NCBI SRA		SRR1593687	18660231	5662644
PRJNA253722	NCBI SRA		SRR1593693	48466460	20159768
PRJNA253722	NCBI SRA		SRR1593694	19223043	5927182
PRJNA253722	NCBI SRA		SRR1593700	21434503	14630185
PRJNA253722	NCBI SRA		SRR1593723	19543829	6061024
PRJNA253722	NCBI SRA		SRR1593725	49889682	20496873
PRJNA516922	NCBI SRA	PGT194 (four technical reps)	SRR9029856	1.53628e+07	1.32161e+07	10388678	10271013	0.9887	10191951	0.9844	117.65	10499180	10284058	0.9795	94526705	0.9123	105.44
PRJNA415866	NCBI SRA	PGT21-0	SRR6242031	21282064	20188896	39974687	38410444	0.9609	37992388	0.9521	75.3	40787946	38968075	0.9554	35157563	0.8833	66.36
PRJNA253722	NCBI SRA	PGT326	SRR1593669	9206597	1359374	9786314	9590722	0.98	9256686	0.9486	6.33	9788153	9462020	0.9667	9010171	0.9235	5.39
PRJNA253722	NCBI SRA		SRR1593681	6420573	1110662
PRJNA253722	NCBI SRA		SRR1593688	3561103	109976
PRJNA253722	NCBI SRA		SRR1593692	3334560	63263
PRJNA253722	NCBI SRA		SRR1593696	6821468	139077
PRJNA253722	NCBI SRA		SRR1593697	9279090	2140760
PRJNA415866	NCBI SRA	PGT34-2-12	SRR6242048	163980181	147229180	25696528	24234170	0.9431	22719035	0.8865	200.37	25637960	23863318	0.9308	21497936	0.8445	170.69
PRJNA415866	NCBI SRA	PGT34-2-12-13	SRR6242033	88277952	72211933	12774220	12495000	0.9781	12412699	0.9727	109.55	12846090	12405788	0.9657	11875449	0.9295	95.2
PRJEB22223	EMBL-EBI ENA	PK-01	ERR2099136	17275549	14978203	28409447	15160339	0.5336	13777196	0.4881	21.74	28518413	15205965	0.5332	13253042	0.4697	18.03
PRJEB22223	EMBL-EBI ENA	PK-02	ERR2099137	18527351	16053274	30754238	15032763	0.4888	13691624	0.4477	20.31	30858310	15135075	0.4905	13186660	0.4315	17.3
PRJEB22223	EMBL-EBI ENA	PK-03	ERR2099138	18770837	16429551	31414595	8205015	0.2612	6923969	0.2212	13.76	31404678	8204333	0.2612	6772523	0.2166	11.16
PRJEB22223	EMBL-EBI ENA	PK-04	ERR2099139	17986513	16344694	31634987	14018941	0.4431	10914016	0.3523	15.16	31537880	14006540	0.4441	10872036	0.3521	14.01
PRJEB22223	EMBL-EBI ENA	SA-01	ERR2099140	14419955	13941192	27784155	26085931	0.9389	25840615	0.9308	20.08	27885611	25874522	0.9279	24424244	0.8807	17.52
PRJEB22223	EMBL-EBI ENA	SA-02	ERR2099141	14221546	13770695	27472559	23185415	0.8439	22982971	0.8371	15.18	27573875	22978212	0.8333	21630939	0.7884	14.24
PRJEB22223	EMBL-EBI ENA	SA-03	ERR2099142	13676234	13276618	26486959	18610528	0.7026	18475912	0.6978	12.87	26569456	18464110	0.6949	17467897	0.66	11.9
PRJEB22223	EMBL-EBI ENA	SA-04	ERR2099143	14237168	13777184	27409283	27018746	0.9858	26817525	0.979	18.82	27520319	26785401	0.9733	25309143	0.9246	16.91
PRJEB22223	EMBL-EBI ENA	SA-05	ERR2099144	13312124	12887998	25670574	23484214	0.9148	23296760	0.908	16.22	25769970	23293523	0.9039	22019108	0.8587	15.01
PRJEB22223	EMBL-EBI ENA	SA-06	ERR2099145	14474850	13998577	27877245	26122837	0.9371	25907308	0.9299	19.24	27980131	25907452	0.9259	24490431	0.8797	17.12
PRJEB22223	EMBL-EBI ENA	SA-07	ERR2099146	15414618	14983620	29847795	28128482	0.9424	27898089	0.9353	22.48	29947048	27894161	0.9314	26481746	0.8887	19.69
PRJEB22223	EMBL-EBI ENA	SE-02	ERR2099155	23025565	21968035	38480970	30922260	0.8036	23097518	0.6298	26.05	38450620	30890680	0.8034	23081520	0.6297	22.91
PRJEB22223	EMBL-EBI ENA	SE-03	ERR2099156	22949399	21663662	38196701	31060223	0.8132	23444683	0.6423	29.47	38123376	30964490	0.8122	23362460	0.6412	24.85
PRJNA516922	NCBI SRA, this study	Ug99	SRR9024786	35674381	29721681	58692284	56409016	0.9611	53202021	0.9177	74.47	57993126	56179136	0.9687	55925181	0.9658	62.35
PRJEB22223	EMBL-EBI ENA	UR-01	ERR2099147	20825362	19892815	39871943	27840756	0.6983	25179489	0.6353	20.49	39904537	27735707	0.6951	24555797	0.6198	18.11
PRJEB22223	EMBL-EBI ENA	UR-02	ERR2099148	18552876	18034071	36096345	21439975	0.594	19431975	0.5428	14.59	36105942	21354684	0.5914	19007194	0.5313	13.07
PRJEB22223	EMBL-EBI ENA	US-01	ERR2099154	31789007	27771750	52514970	30588639	0.5825	28429599	0.5466	42.03	53277151	29928594	0.5618	26897175	0.5117	27.93
PRJNA516922	NCBI SRA, this study	UVPgt55	SRR9024811	40048658	33416000	66187511	50854261	0.7683	47822110	0.7302	56.36	65591900	50670135	0.7725	50378047	0.7691	51.45
PRJNA516922	NCBI SRA, this study	UVPgt59	SRR9024812	27204289	22294358	44056730	42815859	0.9718	40398345	0.9287	51.99	43553331	42639391	0.979	42445193	0.976	45.31
PRJNA516922	NCBI SRA, this study	UVPgt60	SRR9024809	36665018	30696655	60358897	58982095	0.9772	55609509	0.9333	67.62	59688797	58777037	0.9847	58498736	0.9817	60.6
PRJNA516922	NCBI SRA, this study	UVPgt61	SRR9024810	36605359	30666733	60843588	48407944	0.7956	45586564	0.7571	57.91	60254158	48229528	0.8004	47987385	0.7974	49.03
